# Supplementary material for: Histone variant H2A.Z regulates zygotic genome activation
Source: Nat Commun. 2021 Dec 1;12:7002. doi: 10.1038/s41467-021-27125-7 (PMC8636486; doi:10.1038/s41467-021-27125-7)
Supplement: Supplementary file 4 — Supplementary_Data1 [file 41467_2021_27125_MOESM4_ESM.xlsx]

## Sheet: Sheet 1
seqnames
