# Supplementary material for: Histone variant H2A.Z regulates zygotic genome activation
Source: Nat Commun. 2021 Dec 1;12:7002. doi: 10.1038/s41467-021-27125-7 (PMC8636486; doi:10.1038/s41467-021-27125-7)
Supplement: Supplementary file 5 — Supplementary_Data2 [file 41467_2021_27125_MOESM5_ESM.xlsx]

## Sheet: H2A.Z_vs_Ctrl_sign
Majority.protein.IDs	Protein.names	Peptides	Sequence.coverage	Gene.names	Mol.weight.kDa	LFQ.intensity.Ctrl_WT_rep01	LFQ.intensity.Ctrl_WT_rep02	LFQ.intensity.Ctrl_WT_rep03	LFQ.intensity.FlagH2Av_rep01	LFQ.intensity.FlagH2Av_rep02	LFQ.intensity.FlagH2Av_rep03	name	H2Av_1	H2Av_2	H2Av_3	Control_1	Control_2	Control_3	H2Av_vs_Control_CI.L	H2Av_vs_Control_CI.R	H2Av_vs_Control_diff	H2Av_vs_Control_p.adj	H2Av_vs_Control_p.val	H2Av_vs_Control_significant	Missing	Imputed	iBAQ.peptides	iBAQ	iBAQ.Ctrl_WT_rep01	iBAQ.Ctrl_WT_rep02	iBAQ.Ctrl_WT_rep03	iBAQ.FlagH2Av_rep01	iBAQ.FlagH2Av_rep02	iBAQ.FlagH2Av_rep03	H2av.iBAQ.mean	H2av.lfq.mean	Peptides.Ctrl_WT_rep01	Peptides.Ctrl_WT_rep02	Peptides.Ctrl_WT_rep03	Peptides.FlagH2Av_rep01	Peptides.FlagH2Av_rep02	Peptides.FlagH2Av_rep03	Unique.peptides.Ctrl_WT_rep01	Unique.peptides.Ctrl_WT_rep02	Unique.peptides.Ctrl_WT_rep03	Unique.peptides.FlagH2Av_rep01	Unique.peptides.FlagH2Av_rep02	Unique.peptides.FlagH2Av_rep03	Sequence.coverage.Ctrl_WT_rep01
Q7K3D8	DNA methyltransferase 1-associated protein 1	35	74.6	DMAP1	50.248	0	0	0	16638000000	16655000000	17806000000	Q7K3D8	33.9679	34.128	34.1265	20.2356	19.1635	21.24	12.2955	15.4268	13.8611	0.000445519	1.40718e-07	TRUE	Only_H2Av	3	33	1687900000	0	0	0	508660000	617000000	562280000	8.74889	33.9869	0	0	0	35	35	34	0	0	0	35	35	34	0
Q9NDJ2-2	Helicase domino	122	50.3	dom	274.61	0	0	0	46184000000	48473000000	48342000000	Q9NDJ2-2	35.4409	35.6692	35.5675	19.9173	23.7775	21.9919	11.4433	15.884	13.6636	0.000834514	1.70973e-06	TRUE	Only_H2Av	3	130	1201000000	2446400	1377.9	9591.2	362590000	448030000	387890000	8.59981	35.4719	1	1	1	117	120	118	1	1	1	19	19	19	0.4
Q8I8U7;Q8I8U7-2	Transcription-associated protein 1	145	39.2	Nipped-A	435.33	0	0	0	18679000000	19435000000	19871000000	Q8I8U7	34.1349	34.3507	34.2848	23.0411	17.5206	22.6791	9.81446	16.5386	13.1765	0.00452412	3.50159e-05	TRUE	Only_H2Av	3	237	266000000	0	0	0	79571000	98010000	88421000	7.94619	34.1695	0	0	0	144	144	142	0	0	0	144	144	142	0
B7YZR7;E1JGK5;Q9V895;Q9V895-2	Acidic leucine-rich nuclear phosphoprotein 32 family member A	12	35.2	Mapmodulin;Anp32a	29.176	0	0	0	71964000000	75059000000	85822000000	B7YZR7	36.0807	36.3001	36.3955	25.8038	22.5011	23.7169	10.3048	14.1982	12.2515	0.000805724	1.46733e-06	TRUE	Only_H2Av	3	9	28454000000	0	0	0	8430800000	10529000000	9494300000	9.97524	36.1715	0	0	0	12	12	12	0	0	0	12	12	12	0
Q24492	Replication protein A 70 kDa DNA-binding subunit	31	53.6	RpA-70	66.624	0	0	0	8725800000	9711100000	9860800000	Q24492	33.0368	33.3498	33.274	20.4053	22.4321	20.5259	10.4589	13.7393	12.0991	0.000445519	4.94893e-07	TRUE	Only_H2Av	3	35	889900000	0	0	0	240250000	354230000	295420000	8.4668	33.1329	0	0	0	30	31	31	0	0	0	30	31	31	0
P45890	Actin-related protein 6	18	51.5	Arp6	45.414	0	0	0	2666400000	2369300000	2260800000	P45890	31.3264	31.3146	31.1491	20.7917	18.133	20.7216	9.30392	13.4586	11.3813	0.00110156	3.76142e-06	TRUE	Only_H2Av	3	26	313620000	0	0	0	102510000	115430000	95677000	8.01796	31.1761	0	0	0	17	18	18	0	0	0	17	18	18	0
Q9VAM5	Bromodomain containing 8	48	65.8	Brd8	94.151	0	0	0	5522300000	5986200000	5469600000	Q9VAM5	32.3768	32.6518	32.4237	21.8546	20.7818	22.3545	9.39695	12.2439	10.8204	0.000445519	4.02629e-07	TRUE	Only_H2Av	3	50	373820000	0	0	0	112350000	151890000	109580000	8.09061	32.3968	0	0	0	45	48	47	0	0	0	45	48	47	0
Q9V4C8;Q9V4C8-5;Q9V4C8-6	Host cell factor;HCF N-terminal chain;HCF C-terminal chain	50	46.8	Hcf	160.18	0	0	0	4952200000	4972000000	4762400000	Q9V4C8	32.2196	32.384	32.2239	21.5769	23.5804	20.0918	8.38063	12.6717	10.5261	0.00170367	7.90781e-06	TRUE	Only_H2Av	3	77	204790000	0	0	0	64217000	76244000	64330000	7.83276	32.1885	0	0	0	48	50	45	0	0	0	48	50	45	0
Q7K012	Brahma associated protein 55kD (LD29458p)	17	58.6	Bap55	47.319	0	0	0	13675000000	14836000000	15236000000	Q7K012	33.685	33.9612	33.9017	23.8312	25.1584	21.0905	8.1303	12.8481	10.4892	0.00239061	1.52376e-05	TRUE	Only_H2Av	3	20	2400000000	0	0	0	699050000	903840000	797120000	8.90071	33.762	0	0	0	17	17	17	0	0	0	17	17	17	0
Q9VG78;A0A0B4K6G3	Protein partner of snf, isoform A (EC 3.6.-.-);Protein partner of snf, isoform B (EC 3.6.-.-)	42	25.7	pps	222	0	0	0	3257900000	3739500000	3237400000	Q9VG78	31.6155	31.973	31.6671	22.2305	19.2915	22.4988	8.1988	12.6244	10.4116	0.00177439	1.04595e-05	TRUE	Only_H2Av	3	108	104330000	0	0	0	31776000	40793000	31756000	7.53817	31.6646	0	0	0	40	40	38	0	0	0	40	40	38	0
Q8MLW2;Q9NDJ2;A0A0B4LFX8	Helicase domino	121	40.1	dom	348.38	0	0	0	2416000000	2327500000	2382400000	Q8MLW2	31.1842	31.2889	31.2247	22.6572	20.6129	20.1159	8.21809	11.9898	10.1039	0.0011302	4.37378e-06	TRUE	Only_H2Av	3	141	55186000	0	0	0	16526000	20815000	17846000	7.2627	31.1453	0	0	0	115	119	115	0	0	0	17	18	16	0
Q9VIH1	CG9273 protein (CG9273-PA) (GM04951p) (Replication protein A2, isoform A) (Replication protein A2, isoform B)	12	58.9	RPA2	26.41	0	0	0	3175300000	3454700000	3683200000	Q9VIH1	31.5784	31.8587	31.8532	20.232	20.7813	24.2169	7.48921	12.5508	10.02	0.00436106	3.2761e-05	TRUE	Only_H2Av	3	15	753380000	0	0	0	218930000	274100000	260340000	8.39792	31.6762	0	1	0	11	11	12	0	1	0	11	11	12	0
X2JA36;Q9VKM6	Vacuolar protein sorting-associated protein 72 homolog	19	52.4	YL-1	40.441	0	0	0	5632800000	4686000000	4933300000	X2JA36	32.4054	32.2985	32.2748	23.904	22.1282	20.8999	8.09842	11.9326	10.0155	0.0011987	5.1846e-06	TRUE	Only_H2Av	3	21	783710000	0	0	0	257480000	270500000	255740000	8.4169	32.2389	0	0	0	19	19	18	0	0	0	19	19	18	0
Q9VRN3	Esa1-associated factor 6 (RE09212p)	13	57.8	Eaf6	24.4	0	0	0	1509600000	1421200000	1374500000	Q9VRN3	30.5057	30.5772	30.4312	21.3285	20.615	20.4168	8.27391	11.1619	9.71792	0.000679684	9.28346e-07	TRUE	Only_H2Av	3	14	337540000	0	0	0	103840000	135870000	97824000	8.04664	30.4174	0	0	0	12	13	13	0	0	0	12	13	13	0
M9PCH8;Q9VLU0	Barrier-to-autointegration factor	6	40	baf	10.116	0	0	0	3727600000	3342600000	2171200000	M9PCH8	31.8098	31.8111	31.0907	23.9924	19.6993	21.8856	7.15903	12.2639	9.71145	0.00491071	4.24795e-05	TRUE	Only_H2Av	3	7	1433700000	0	0	0	347710000	690030000	395960000	8.65925	31.4833	0	0	0	6	6	6	0	0	0	6	6	6	0
A0A0B4KEK1;Q0E9C2;A0A0B4KET9;A0A0B4KFP2	Enhancer of polycomb-like protein	52	36.4	E(Pc)	216.37	0	0	0	6537200000	6502800000	6454000000	A0A0B4KEK1	32.6202	32.7712	32.6624	23.7235	22.2969	23.3652	8.256	10.8561	9.55607	0.000445519	5.07093e-07	TRUE	Only_H2Av	3	77	273070000	0	0	0	83789000	102210000	87069000	7.95751	32.5973	0	0	0	52	52	51	0	0	0	52	52	51	0
Q9VM63	Gas41 (LD16161p)	10	41	Gas41	26.015	0	0	0	3321100000	3188000000	3465000000	Q9VM63	31.6432	31.7428	31.7651	22.2456	24.9381	19.372	6.43408	12.6296	9.53183	0.0132077	0.000165364	TRUE	Only_H2Av	3	12	905270000	0	0	0	254810000	342840000	307620000	8.47644	31.6297	0	0	0	10	10	9	0	0	0	10	10	9	0
A1Z6Z7	Uncharacterized protein, isoform A (Uncharacterized protein, isoform C)	22	53.6	Dmel\CG1620 146745_at CG1620 Dmel_CG1620	63.981	0	0	0	4233300000	4183900000	4135200000	A1Z6Z7	31.9933	32.135	32.0202	22.8604	23.1513	21.9922	8.10615	10.657	9.38156	0.000445519	5.04601e-07	TRUE	Only_H2Av	3	20	678360000	0	0	0	208510000	250410000	219440000	8.35303	31.9622	0	0	0	22	22	21	0	0	0	3	3	3	0
Q7JVH6	LD24696p	15	56.3	Dmel\CG9436 CG9436 Dmel_CG9436	35.418	0	0	0	1760800000	1510500000	1712700000	Q7JVH6	30.7278	30.6652	30.7485	22.8254	21.4405	20.9242	7.35927	10.6082	8.98374	0.00110156	3.53084e-06	TRUE	Only_H2Av	3	23	232710000	0	0	0	87147000	77938000	67625000	7.88737	30.6265	0	0	0	14	15	14	0	0	0	14	15	14	0
Q960X4;M9PGN1;M9PH08	Histone acetyltransferase Tip60;Histone acetyltransferase	13	28.5	Tip60	61.234	0	0	0	1070000000	1152900000	1119000000	Q960X4	30.0091	30.2754	30.1345	23.438	19.3359	21.2074	6.30216	11.323	8.81257	0.00730892	7.15441e-05	TRUE	Only_H2Av	3	26	139810000	0	0	0	42279000	51324000	46206000	7.66705	30.0524	0	0	0	13	12	13	0	0	0	13	12	13	0
Q9VZE6	Ribosome biogenesis protein BRX1 homolog	11	30.9	CG11583	41.618	0	0	0	673010000	548200000	595580000	Q9VZE6	29.3402	29.2029	29.2246	20.6187	18.89	22.17	6.46122	10.9315	8.69636	0.00460891	3.67213e-05	TRUE	Only_H2Av	3	21	91058000	0	0	0	32716000	28509000	29833000	7.48148	29.1686	0	0	0	11	10	9	0	0	0	11	10	9	0
P02283	Histone H2B	14	75.6	His2B	13.696	1110400000	168640000	287570000	123670000000	128790000000	132810000000	P02283	36.8619	37.079	37.0255	29.6548	27.1873	28.3732	7.05388	10.1135	8.58369	0.00110156	3.20122e-06	TRUE	atleast2	0	9	47166000000	78186000	5225800	11270000	14128000000	17412000000	15530000000	10.194	36.9015	6	4	5	14	14	14	6	4	5	14	14	14	41.5
Q94517	Histone deacetylase Rpd3	19	38.2	Rpd3	58.33	0	0	0	4540800000	4741600000	5186500000	Q94517	32.0945	32.3155	32.347	24.2578	21.6917	25.0967	6.46063	10.6799	8.57029	0.00392171	2.76751e-05	TRUE	Only_H2Av	3	28	561270000	0	0	0	161460000	220170000	179650000	8.26842	32.165	0	0	0	19	18	18	0	0	0	19	18	18	0
Q9VJG2	Uncharacterized protein	9	23.4	cg12288 Dmel\CG12288 RBM34 CG12288 Dmel_CG12288	47.952	0	0	0	1177900000	927220000	1088900000	Q9VJG2	30.1478	29.9611	30.0951	23.1202	19.1271	22.5772	5.86099	11.0587	8.45984	0.0101822	0.000115894	TRUE	Only_H2Av	3	23	139530000	0	0	0	58083000	64821000	16631000	7.59889	29.9807	0	0	0	9	9	9	0	0	0	9	9	9	0
M9PFN1;Q9V3K3	RuvB-like helicase 2	34	58.8	rept	53.541	1178500000	52280000	64726000	43673000000	43075000000	46364000000	M9PFN1	35.3602	35.4989	35.5072	29.7407	25.4977	26.2217	5.80877	10.7954	8.30208	0.0093795	0.000100353	TRUE	atleast2	0	29	5055400000	12358000	950980	240800	1545300000	1810900000	1685700000	9.22456	35.3681	9	6	2	34	34	34	9	6	2	34	34	34	22.5
A0A0B4JD46;Q8T8R1	CCHC-type zinc finger protein CG3800	8	53.9	CG3800	17.615	0	0	0	1534200000	1665200000	2383500000	A0A0B4JD46	30.529	30.8058	31.2253	23.2318	21.6799	22.8061	6.78163	9.7799	8.28076	0.00110156	3.55933e-06	TRUE	Only_H2Av	3	14	429560000	0	0	0	112180000	147810000	169570000	8.14966	30.7661	0	0	0	8	8	8	0	0	0	8	8	8	0
Q8MSC4	CG3509 protein (CG3509-PA) (Histone H1 variant BigH1) (LD21907p)	11	37.1	BigH1	38.663	0	0	0	1456800000	1511000000	1469900000	Q8MSC4	30.4543	30.6656	30.528	22.946	22.2271	21.6846	6.85811	9.66868	8.26339	0.00102332	2.32951e-06	TRUE	Only_H2Av	3	13	378870000	0	0	0	109930000	149170000	119780000	8.09773	30.462	0	0	0	11	11	9	0	0	0	11	11	9	0
Q9I7M8	ATP-dependent DNA helicase II subunit 2	20	31.2	Ku80	79.822	0	0	0	492870000	602010000	703290000	Q9I7M8	28.8908	29.338	29.4644	20.4988	20.3958	22.0339	6.51031	9.9995	8.2549	0.00177439	1.00745e-05	TRUE	Only_H2Av	3	44	42866000	0	0	0	10988000	15868000	16010000	7.14861	29.1438	0	0	0	17	18	19	0	0	0	17	18	19	0
M9PI05;Q9V3I5	Chromosomal serine/threonine-protein kinase JIL-1	20	22.5	JIL-1	137.04	0	0	0	1151000000	733210000	664320000	M9PI05	30.1144	29.6224	29.3822	21.0038	22.1882	21.2703	6.66546	9.77238	8.21892	0.00116203	4.76146e-06	TRUE	Only_H2Av	3	60	44404000	0	0	0	20311000	13732000	10360000	7.15361	29.6191	0	0	0	20	20	18	0	0	0	20	20	18	0
A0A0B4KEI5;Q9V9K7	Serrate RNA effector molecule homolog	4	4.7	Ars2	106.29	0	0	0	49531000	50480000	47677000	A0A0B4KEI5	25.576	25.762	25.5817	18.6907	15.9814	17.6424	6.05063	10.3528	8.20171	0.00491071	4.18998e-05	TRUE	Only_H2Av	3	66	2057800	0	0	0	841530	440010	776230	5.81951	25.5526	0	0	0	4	3	3	0	0	0	4	3	3	0
Q7K003	MRG/MORF4L binding protein (RE02355p)	10	47.3	MrgBP	22.306	0	0	0	973680000	952880000	774480000	Q7K003	29.8731	30.0005	29.6036	22.9332	20.9588	21.328	6.35504	9.8164	8.08572	0.00178407	1.09655e-05	TRUE	Only_H2Av	3	11	262190000	0	0	0	83812000	117230000	61148000	7.92624	29.7384	0	0	0	10	9	9	0	0	0	10	9	9	0
M9NF89;M9NH51;M9NDZ4;Q24562	Splicing factor U2AF 50 kDa subunit	7	18.3	U2af50	48.06	0	0	0	1046400000	1514300000	1810800000	M9NF89	29.977	30.6688	30.8289	23.1083	21.806	22.6045	6.50741	9.46313	7.98527	0.0011302	4.13098e-06	TRUE	Only_H2Av	3	20	369230000	2997600	319950	0	91593000	132280000	142040000	8.07859	30.4043	6	2	0	1	1	1	6	2	0	1	1	1	16.4
M9PGG8	Uncharacterized protein, isoform B (Uncharacterized protein, isoform C) (Uncharacterized protein, isoform D);AT22559p	8	57.7	CG15158 BcDNA:AT22559 Dmel\CG31802 CG31802 Dmel_CG31802;Dmel\CG17493 CG40016 CG17493 Dmel_CG17493	20.736	0	0	0	513560000	445270000	443350000	M9PGG8	28.9501	28.9029	28.7988	21.6535	21.0428	20.0315	6.28583	9.6635	7.97466	0.00177439	1.02137e-05	TRUE	Only_H2Av	3	10	146290000	0	0	0	48907000	59241000	38146000	7.68115	28.7966	0	0	0	7	7	7	0	0	0	7	7	7	0
Q9VMV7	RE52596p2	7	51	Tfb5-RB	17.476	0	0	0	630840000	501250000	447230000	Q9VMV7	29.2469	29.0737	28.8113	19.4516	20.5322	23.7007	5.11858	10.5131	7.81583	0.0182155	0.000240503	TRUE	Only_H2Av	3	9	190390000	0	0	0	71563000	67331000	51500000	7.79824	28.9567	0	0	0	7	7	7	0	0	0	7	7	7	0
Q9V9Z9	Probable rRNA-processing protein EBP2 homolog	11	39.7	CG1542	35.077	0	0	0	399820000	306490000	323400000	Q9V9Z9	28.589	28.364	28.3436	21.9319	21.5398	18.9768	5.38218	9.84992	7.61605	0.00824073	8.62929e-05	TRUE	Only_H2Av	3	18	60929000	0	0	0	24090000	19380000	17459000	7.30374	28.3449	0	0	0	9	10	10	0	0	0	9	10	10	0
Q23976	ATP-dependent DNA helicase 2 subunit 1	19	30.6	Irbp	72.534	0	0	0	785670000	937220000	963420000	Q23976	29.5635	29.9766	29.9185	23.0512	21.3051	22.4811	5.93684	9.14392	7.54038	0.00177439	1.0502e-05	TRUE	Only_H2Av	3	40	71581000	0	0	0	20007000	27482000	24092000	7.37403	29.7323	0	0	0	19	18	18	0	0	0	19	18	18	0
A0A0B4KHJ7;Q9Y0I1	NuA4 complex subunit EAF3 homolog	14	45.7	MRG15	47.723	0	0	0	1852000000	1751700000	1379400000	A0A0B4KHJ7	30.8006	30.8789	30.4363	24.0362	20.5911	25.0551	4.78951	10.166	7.47778	0.0222864	0.000309472	TRUE	Only_H2Av	3	24	226640000	0	0	0	73999000	89742000	62903000	7.87363	30.618	0	0	0	14	14	14	0	0	0	14	14	14	0
E1JIK0;P48810;P48810-2	Heterogeneous nuclear ribonucleoprotein 87F	7	22.3	Hrb87F	39.499	0	0	0	865910000	694510000	728570000	E1JIK0	29.7038	29.5442	29.5154	24.5495	19.6676	22.6656	4.43479	10.1523	7.29355	0.0314698	0.000522959	TRUE	Only_H2Av	3	16	152760000	0	0	0	53993000	51643000	47122000	7.70619	29.5005	0	0	0	7	7	7	0	0	0	6	6	6	0
REV__P13496;Q9VZZ4	Peroxidasin	2	0.4	Pxn	141.22	0	0	0	529390000	378650000	407120000	REV__P13496	28.9939	28.6691	28.6758	23.1622	22.3703	18.9257	4.5603	10.0268	7.29354	0.0260337	0.000398802	TRUE	Only_H2Av	3	75	26804000	0	0	0	9547100	8666700	8590500	6.95058	28.6923	0	0	0	2	2	2	0	0	0	1	1	1	0
Q7KKH3	Protein SDA1 homolog	8	9.7	Mys45A	81.983	0	0	0	246150000	148130000	155280000	Q7KKH3	27.8891	27.3151	27.2852	21.3986	17.6109	21.6425	4.4485	10.1097	7.27912	0.0308543	0.000498685	TRUE	Only_H2Av	3	39	14785000	0	0	0	6380600	4598800	3805900	6.68265	27.4092	0	0	0	7	8	7	0	0	0	6	7	6	0
Q9VDL2;Q86BR8	LD40493p (Mitochondrial transcription factor A) (Mitochondrial transcription factor A, isoform A);Mitochondrial transcription factor A, isoform B	9	29.6	TFAM	29.963	0	0	0	182960000	205610000	283820000	Q9VDL2	27.4611	27.7881	28.1553	21.3639	20.4423	19.8347	5.48427	9.02485	7.25456	0.0038269	2.61348e-05	TRUE	Only_H2Av	3	20	34425000	0	0	0	9215200	12601000	12609000	7.0552	27.7142	0	0	0	9	9	9	0	0	0	9	9	9	0
Q9VWQ6;Q9VWQ3	FI13061p;LD35981p	5	15.2	CG18259-RA	53.082	0	0	0	76845000	102990000	93414000	Q9VWQ6	26.2096	26.7907	26.552	19.8643	17.599	20.5328	4.90287	9.46796	7.18542	0.0118741	0.000143261	TRUE	Only_H2Av	3	29	9220300	0	0	0	2734600	3403200	3082600	6.4859	26.4302	0	0	0	5	5	5	0	0	0	5	5	5	0
Q95RR6;Q9V4D9;F3YDK4;Q8IMC4	LD15002p (Purine-rich binding protein-alpha, isoform A) (Purine-rich binding protein-alpha, isoform C) (Purine-rich binding protein-alpha, isoform E);Purine-rich binding protein-alpha, isoform B (Purine-rich binding protein-alpha, isoform F);Purine-rich binding protein-alpha, isoform D;Purine-rich binding protein-alpha, isoform G (RE62347p)	12	51.1	Pur-alpha	30.996	0	0	0	903010000	925870000	1003100000	Q95RR6	29.7643	29.959	29.9767	25.3342	22.3438	20.6418	4.3736	9.87995	7.12678	0.0300785	0.000479299	TRUE	Only_H2Av	3	19	159580000	0	0	0	51555000	55758000	52267000	7.7256	29.8127	0	0	0	12	12	12	0	0	0	12	12	12	0
A0A0B4KH25;P08985	Histone H2A;Histone H2A.v	11	48.9	His2Av	14.981	180130000	816160000	1223600000	52345000000	64302000000	76909000000	A0A0B4KH25	35.6215	36.0769	36.2373	27.0309	29.4622	30.4623	4.96172	9.02521	6.99347	0.00809942	8.11678e-05	TRUE	atleast2	0	8	26507000000	12201000	18724000	12850000	7749500000	9502600000	9211400000	9.94381	35.8913	3	2	2	11	10	10	1	0	0	9	8	8	18.4
Q9VAJ2	Bub3, isoform A (Bub3, isoform B) (FI07632p)	4	14.7	Bub3	37.415	0	0	0	86664000	114520000	102820000	Q9VAJ2	26.3831	26.9438	26.6904	20.2186	18.849	20.3448	5.02827	8.70839	6.86833	0.00528358	4.81105e-05	TRUE	Only_H2Av	3	14	21898000	0	0	0	10724000	7373300	3800500	6.82595	26.5852	0	0	0	4	4	4	0	0	0	4	4	4	0
P54622	Single-stranded DNA-binding protein, mitochondrial	7	49.3	mtSSB	16.367	0	0	0	716420000	745520000	939230000	P54622	29.4304	29.6464	29.8818	23.5207	22.6602	22.5892	5.3422	8.11681	6.7295	0.00170367	8.53219e-06	TRUE	Only_H2Av	3	9	291850000	0	0	0	80625000	101300000	109930000	7.9844	29.5656	0	0	0	7	7	7	0	0	0	7	7	7	0
Q9VWS7	MIP23504p	5	39.1	CG15047-RA	18.827	0	0	0	416270000	410910000	396210000	Q9VWS7	28.6471	28.787	28.6366	22.3172	23.2368	20.3934	4.65713	8.75842	6.70777	0.0100746	0.000112377	TRUE	Only_H2Av	3	5	258730000	0	0	0	84151000	91141000	83439000	7.93538	28.603	0	0	0	5	5	4	0	0	0	5	5	4	0
Q9VWS0	Inhibitor of growth protein	12	16.9	Ing3	70.646	0	0	0	894760000	984330000	942870000	Q9VWS0	29.7511	30.0473	29.8874	23.3559	22.5234	23.6961	5.32425	8.08269	6.70347	0.00170367	8.4203e-06	TRUE	Only_H2Av	3	11	270710000	0	0	0	78814000	104420000	87476000	7.95243	29.808	0	0	0	12	12	12	0	0	0	12	12	12	0
M9PEY6;Q9VM71	5-3 exoribonuclease 2 homolog	20	28.9	Rat1	103.96	0	0	0	433120000	440270000	477600000	M9PEY6	28.7044	28.8866	28.9061	22.2617	21.4574	22.9673	5.02198	8.18509	6.60354	0.00350006	2.3106e-05	TRUE	Only_H2Av	3	54	26785000	0	0	0	8008600	9514900	9261900	6.94955	28.7451	0	0	0	20	19	19	0	0	0	19	18	18	0
A0A0B4KFZ9;P84040	Histone H4	10	60.2	His4r;His4	11.381	1010700000	1302400000	1839500000	105330000000	105080000000	112960000000	A0A0B4KFZ9	36.6303	36.7855	36.7919	29.5191	30.1364	31.0505	5.33785	7.66325	6.50055	0.00110156	3.27959e-06	TRUE	atleast2	0	6	59961000000	136670000	122380000	83941000	17861000000	21762000000	19995000000	10.2968	36.6486	6	6	6	10	10	10	6	6	6	10	10	10	50.5
C0HL67;C0HL66	Histone H3.3A (H3.A);Histone H3.3B (H3.B)	15	50	His3.3A CG5825;His3.3B CG8989	15.328	431820000	689170000	522460000	43893000000	38552000000	42365000000	C0HL67	35.3675	35.3389	35.3771	28.2922	29.2182	29.2346	5.43512	7.45711	6.44611	0.000805724	1.34262e-06	TRUE	atleast2	0	6	22657000000	39123000	61908000	23010000	7185700000	7461300000	7886200000	9.87538	35.2738	4	4	4	14	14	14	0	0	0	2	2	1	21.3
Q9VYW3	GEO08380p1 (RH55360p) (Replication protein A3, isoform A) (Replication protein A3, isoform B)	3	39.3	RPA3	11.963	0	0	0	585330000	595110000	581630000	Q9VYW3	29.1389	29.3214	29.1904	22.1957	22.1909	24.013	4.72166	8.11232	6.41699	0.00494924	4.39395e-05	TRUE	Only_H2Av	3	6	306880000	0	0	0	109450000	139320000	58109000	7.98249	29.1296	0	0	0	3	3	3	0	0	0	3	3	3	0
M9NE68;P02516	Heat shock protein 23	6	41.4	Hsp23	20.629	0	0	0	225580000	202660000	247020000	M9NE68	27.7632	27.7673	27.955	23.2478	19.9969	21.0114	4.1325	8.68708	6.40979	0.0210723	0.000287816	TRUE	Only_H2Av	3	13	52878000	0	0	0	17327000	18434000	17117000	7.24592	27.7412	0	0	0	5	5	4	0	0	0	5	5	4	0
Q9NG98	DNA topoisomerase 3-alpha	18	17.7	Top3alpha	136.14	0	0	0	294430000	266520000	296420000	Q9NG98	28.1475	28.1624	28.218	23.3892	21.4816	20.4929	4.28925	8.48696	6.3881	0.0138911	0.000177083	TRUE	Only_H2Av	3	77	11401000	0	0	0	3991700	3288800	4121000	6.57773	28.0887	0	0	0	16	14	17	0	0	0	16	14	17	0
Q9VTK9;M9PI17;Q8IQF8;M9PF61	Uncharacterized protein, isoform C (EC 1.-.-.-) (EC 1.1.1.112) (EC 1.1.1.2) (EC 1.1.1.21);Uncharacterized protein, isoform D (EC 1.-.-.-) (EC 1.1.1.112) (EC 1.1.1.2) (EC 1.1.1.21);AT18092p;LD06393p	14	46.2	Akr1B 34F4T Dmel\CG6084 ESTS:34F4T CG6084 Dmel_CG6084	35.922	0	0	0	642110000	551830000	672980000	Q9VTK9	29.2724	29.2124	29.4009	22.5853	22.099	24.0754	4.70498	8.04573	6.37536	0.00491071	4.16228e-05	TRUE	Only_H2Av	3	21	99651000	0	0	0	30967000	32131000	36552000	7.52024	29.208	0	0	0	14	14	14	0	0	0	14	14	14	0
Q9W3B2	Protein MAK16 homolog	11	38.8	Rbm13	40.585	0	0	0	246590000	231490000	289670000	Q9W3B2	27.8917	27.9592	28.1847	21.9588	20.6517	22.4179	4.5836	8.08786	6.33573	0.0063319	5.90976e-05	TRUE	Only_H2Av	3	19	43697000	0	0	0	12321000	14986000	16390000	7.1603	27.9246	0	0	0	11	11	9	0	0	0	11	11	9	0
Q9VDS6	Surfeit locus protein 6 homolog	8	23.5	Surf6	38.134	0	0	0	398340000	287980000	304130000	Q9VDS6	28.5836	28.2742	28.255	22.2085	21.6628	22.7548	4.63536	7.68909	6.16222	0.00396623	2.88921e-05	TRUE	Only_H2Av	3	17	61130000	0	0	0	25932000	18006000	17191000	7.30152	28.2836	0	0	0	8	7	7	0	0	0	8	7	7	0
Q9VCY1	RRM domain-containing protein	14	33.4	Dmel\CG6937 cg6937 NIFK CG6937 Dmel_CG6937	39.561	0	19631000	55122000	1823400000	1066800000	1131300000	Q9VCY1	30.7782	30.1634	30.1502	23.2412	24.0845	25.99	4.06334	7.78739	5.92537	0.0113035	0.000133804	TRUE	atleast2	1	17	264790000	0	118410	164760	91776000	99226000	73507000	7.94189	30.2767	0	1	1	14	14	14	0	1	1	14	14	14	0
A1A708;A1A708-2	Uncharacterized protein CG4951	12	33.6	CG4951	50.753	0	0	0	865660000	581390000	272040000	A1A708	29.7034	29.2877	28.0941	25.2096	22.6357	21.5881	3.41517	8.35269	5.88393	0.0414745	0.000783629	TRUE	Only_H2Av	3	33	56619000	0	0	0	27166000	21462000	7991500	7.22277	28.9411	0	0	0	12	9	9	0	0	0	12	9	9	0
X2JFW6;Q9VX35	Uncharacterized protein, isoform B;LD36501p	5	12.8	CC4 Dmel\CG8289 CG8289 Dmel_CG8289;Dmel\CG8289 CC4 CG8289 Dmel_CG8289	37.254	0	0	0	230660000	145200000	111270000	X2JFW6	27.7954	27.2862	26.8044	23.0305	21.0334	20.3537	3.67068	7.97492	5.8228	0.0247781	0.000366635	TRUE	Only_H2Av	3	22	23310000	0	0	0	11876000	6983000	4451400	6.85574	27.208	0	0	0	5	4	5	0	0	0	5	4	5	0
Q8IR22	Mucin 14A	2	0.1	Muc14A	1769.7	0	0	0	279710000	305500000	217070000	Q8IR22	28.0735	28.3594	27.7685	23.5915	23.239	20.2408	3.32132	8.09869	5.71	0.0412535	0.000770063	TRUE	Only_H2Av	3	502	2120600	256980	0	2331.6	814080	648200	398980	5.77444	27.9798	1	0	1	1	1	1	1	0	1	1	1	1	0
Q24595;Q24595-3	DNA repair protein complementing XP-C cells homolog	44	36.4	mus210	144.22	0	0	0	2897500000	2604900000	2332900000	Q24595	31.4463	31.4514	31.1944	27.2738	23.9587	25.894	3.66794	7.64253	5.65523	0.020029	0.000269007	TRUE	Only_H2Av	3	71	120080000	0	0	0	39561000	46367000	34149000	7.59895	31.2767	0	0	0	43	44	42	0	0	0	43	44	42	0
A4UZL5;P41043;A0A0B4KFT5	Glutathione S-transferase S1	8	36.9	GstS1	27.613	0	0	0	278550000	266400000	306920000	A4UZL5	28.0675	28.1618	28.2682	22.516	21.1077	23.9796	3.59251	7.67025	5.63138	0.0228997	0.000323202	TRUE	Only_H2Av	3	14	65813000	0	0	0	19894000	23574000	22345000	7.34011	28.0786	0	0	0	8	8	7	0	0	0	8	8	7	0
Q9VK59	LD23647p	12	15.5	Dmel\CG5787 CG5787 Dmel_CG5787	100.26	0	0	0	205720000	144870000	185870000	Q9VK59	27.6303	27.283	27.5446	21.5123	20.8686	23.4492	3.50474	7.58043	5.54259	0.0243734	0.000355097	TRUE	Only_H2Av	3	64	7901800	0	0	0	2870700	2353400	2677600	6.41914	27.3987	0	0	0	12	12	12	0	0	0	12	12	12	0
M9PBH8;Q8IRH5-2;Q8IRH5	Zinc finger protein CG2199	11	18.5	CG2199	80.904	0	0	0	337680000	155560000	85569000	M9PBH8	28.3453	27.3857	26.4255	21.8907	20.4625	23.2667	3.21002	7.81433	5.51217	0.0412535	0.00076268	TRUE	Only_H2Av	3	39	14689000	0	0	0	8692000	4070900	1926100	6.61116	27.2982	0	0	0	11	9	9	0	0	0	11	9	9	0
P16163	Uricase	10	32.1	Uro	40.062	0	0	0	223330000	189540000	474640000	P16163	27.7488	27.6707	28.8972	23.3919	21.2207	23.6945	3.24949	7.42361	5.33655	0.0314698	0.000516041	TRUE	Only_H2Av	3	26	34132000	0	0	0	7895900	7327600	18909000	7.01301	28.0183	0	0	0	9	9	10	0	0	0	9	9	10	0
E2QC83;Q7KNF2	Polyadenylate-binding protein 2	5	26.3	Pabp2	24.978	0	0	0	239670000	181400000	223600000	E2QC83	27.8507	27.6074	27.8112	22.8504	21.6999	22.9204	3.6656	6.86675	5.26617	0.00991057	0.000108291	TRUE	Only_H2Av	3	13	52475000	0	0	0	18437000	19544000	14494000	7.2393	27.6691	0	0	0	5	5	4	0	0	0	5	5	4	0
Q9VWF8	GEO07531p1 (RE23450p)	5	27.1	Dmel\CG14210 BcDNA:RE23450 CG14210 Dmel_CG14210	16.496	0	0	0	231100000	179860000	164940000	Q9VWF8	27.7981	27.5951	27.3723	22.6356	21.5925	22.919	3.57352	6.83869	5.20611	0.0113035	0.000132049	TRUE	Only_H2Av	3	6	101210000	0	0	0	37726000	34569000	28914000	7.52548	27.5012	0	0	0	5	5	4	0	0	0	5	5	4	0
Q9VNP8	General transcription factor IIH subunit	2	4.8	Ssl1	48.619	0	0	0	40048000	29969000	30166000	Q9VNP8	25.2694	25.0097	24.9213	20.8467	18.9637	20.0779	3.20118	7.00696	5.10407	0.0257243	0.000386491	TRUE	Only_H2Av	3	22	4284400	0	0	0	1626500	1500500	1157400	6.15032	24.9795	0	0	0	2	2	2	0	0	0	2	2	2	0
Q9VT61	LD27033p	6	6.6	BcDNA:GH07921 Dmel\CG8108 CG8108 Dmel_CG8108	102.95	0	0	0	92444000	63527000	69473000	Q9VT61	26.4763	26.0936	26.1248	21.1975	22.1667	20.1492	3.15741	6.96344	5.06042	0.0260337	0.00040735	TRUE	Only_H2Av	3	59	4127400	205520	0	0	1626300	1393600	901900	6.1035	26.1443	2	0	0	4	4	4	2	0	0	4	4	4	2.2
Q7K4B2	LD47540p (Lethal (2) k09848, isoform A) (Lethal (2) k09848, isoform B)	9	28.2	l(2)k09848 CG745 Dmel\CG7845 WDR74 CG7845 Dmel_CG7845	46.674	0	0	0	364560000	317800000	333160000	Q7K4B2	28.4558	28.4163	28.3865	22.2369	25.0875	22.8168	3.00249	7.07579	5.03914	0.0358336	0.000628105	TRUE	Only_H2Av	3	21	52339000	0	0	0	17165000	20962000	14212000	7.23624	28.3323	0	0	0	8	9	8	0	0	0	8	9	8	0
Q9W1G7	LD21576p (MIP15604p) (Nucleosome assembly protein 1, isoform A) (Nucleosome assembly protein 1, isoform B) (Nucleosome assembly protein 1, isoform C)	17	46.8	Nap1	42.767	1363700000	420380000	132630000	9585600000	12997000000	14667000000	Q9W1G7	33.1724	33.7702	33.8468	29.9513	28.505	27.2567	3.34638	6.70457	5.02547	0.0151572	0.000196673	TRUE	atleast2	0	19	2285800000	34695000	7624700	968270	546870000	883250000	812430000	8.86458	33.5092	7	7	5	17	17	17	7	7	5	17	17	17	24.1
Q8SYL1	Lethal (2) 09851, isoform A (Lethal (2) 09851, isoform B) (RE17371p) (RE55020p)	2	8.8	l(2)09851	50.683	0	0	0	35162000	19089000	17809000	Q8SYL1	25.0817	24.359	24.161	19.9893	19.9516	20.094	2.82055	6.22398	4.52226	0.0260337	0.000408918	TRUE	Only_H2Av	3	20	3301400	0	0	0	1772700	574800	953840	5.99588	24.4466	0	0	0	2	1	2	0	0	0	2	1	2	0
Q9V9U9	MIP13505p1	2	13.5	CG11563-RA	24.753	0	0	0	112010000	93823000	107890000	Q9V9U9	26.7532	26.6562	26.7599	23.1916	22.8104	22.1282	2.42831	5.59779	4.01305	0.0322899	0.000546906	TRUE	Only_H2Av	3	12	27265000	0	0	0	9339600	9638400	8287000	6.95758	26.6358	0	0	0	2	2	2	0	0	0	2	2	2	0
Q4ABD8;Q4AB54;P02255;Q4ABE3;Q4AB94	Histone H1	10	34.4	His1:CG33807;His1:CG33861;His1;His1:CG33801;His1:CG33834	26.36	237470000	491780000	277090000	4435100000	4477200000	4483800000	Q4ABD8	32.0605	32.2327	32.137	27.4296	28.7314	28.3196	2.85496	5.11148	3.98322	0.00721428	6.89754e-05	TRUE	atleast2	0	14	1106100000	5774700	13911000	3329600	352900000	398980000	331200000	8.55623	32.0561	3	4	4	10	10	10	3	4	4	10	10	10	14.5
P35875;P35875-2;P35875-3	Poly [ADP-ribose] polymerase	42	46.1	Parp	113.79	161630000	327490000	170460000	3000600000	2776900000	2554900000	P35875	31.4968	31.5436	31.3255	26.8745	28.1448	27.6187	2.76967	5.04893	3.9093	0.00809942	8.29695e-05	TRUE	atleast2	0	60	160410000	109130	575650	144420	49467000	60936000	49178000	7.72365	31.368	1	3	2	41	39	40	1	3	2	41	39	40	1.3
M9NDX3;Q494M1;P30189;Q8IR39;X2JKD2	DNA topoisomerase 1	23	24.7	Top1	111.57	169890000	79689000	22974000	815290000	742400000	921160000	M9NDX3	29.6169	29.6404	29.8538	26.9464	26.1058	24.7273	2.2052	5.34916	3.77718	0.0410182	0.000746996	TRUE	atleast2	0	56	51645000	453570	49205	16383	14459000	17980000	18687000	7.22882	29.6164	1	1	1	21	23	21	1	1	1	21	23	21	1.3
A0A0B4LH50;P83967;P53501;P10981;M9PFZ6;P02574	Actin, indirect flight muscle;Actin-57B;Actin-87E;Actin, larval muscle	14	34.8	Act87E;Act88F;Act57B;Act79B	41.801	64271000	131780000	136660000	907580000	947990000	1031500000	A0A0B4LH50	29.7716	29.9931	30.017	25.5441	26.8315	27.2998	1.98023	4.75732	3.36877	0.0392378	0.00070564	TRUE	atleast2	0	23	150690000	909520	2595300	1203000	42456000	53487000	50037000	7.68516	29.8399	10	12	12	13	13	13	1	1	1	1	1	1	29.5
X2JCP8;P10987	Actin-5C	18	48.9	Act5C	41.821	1236800000	1521000000	2209000000	10596000000	10615000000	11317000000	X2JCP8	33.317	33.4782	33.4727	29.8104	30.3603	31.3146	1.76991	4.08514	2.92753	0.0322899	0.00055129	TRUE	atleast2	0	23	1709600000	33503000	31196000	32667000	488500000	587280000	536470000	8.72909	33.3353	11	13	13	17	17	17	0	0	0	0	0	0	31.6
X2JDR5;P47938	Thioredoxin;Thioredoxin-1	10	57.9	dhd	12.384	583080000	544860000	270950000	1949600000	2257900000	2051700000	X2JDR5	30.8747	31.2451	31.0091	28.7255	28.8792	28.2873	1.43381	3.39076	2.41229	0.0361375	0.000641659	TRUE	atleast2	0	8	1009200000	23347000	28075000	8436400	269590000	385310000	294430000	8.49517	30.9557	3	4	3	9	10	9	3	4	3	9	10	9	28
Q9W2D9	Eukaryotic translation initiation factor 3 subunit K	11	68	CG10306	25.665	694100000	885190000	360540000	39512000	56139000	77467000	Q9W2D9	25.25	25.9153	26.282	28.977	29.5793	28.6994	-4.57915	-1.95984	-3.2695	0.0344229	0.000595543	TRUE	atleast2	0	15	112970000	82828000	20012000	9141700	183700	384790	421510	5.49138	25.7285	8	10	8	1	1	1	8	10	8	1	1	1	49.1
Q9VY91	LD21074p (Programmed cell death 4, isoform A) (Programmed cell death 4, isoform B) (Programmed cell death 4, isoform C) (Programmed cell death 4, isoform D)	10	18.9	Pdcd4	56.354	929860000	230790000	204340000	0	0	0	Q9VY91	23.6268	20.8626	21.9488	29.3988	27.6399	27.8802	-8.4035	-3.91701	-6.16025	0.0233458	0.000334812	TRUE	Only_Ctrl	3	30	35708000	29393000	3217600	3096700	0	0	0			9	7	8	0	0	0	9	7	8	0	0	0	15.9
A1ZAK4;A1ZAK3;Q8T0D3;Q8IFW6	DEK protein (Dek, isoform D);Dek, isoform A (Dek, isoform E) (LD22367p) (LP14433p);Dek, isoform B (LD10094p);Dek, isoform C	5	10.1	Dek	71.893	30037000	279870000	75592000	0	0	0	A1ZAK4	17.337	18.76	18.8116	24.4466	27.9181	26.4456	-10.5386	-5.39589	-7.96724	0.0128778	0.000158303	TRUE	Only_Ctrl	3	34	7993900	67915	5938200	1987900	0	0	0			1	5	4	0	0	0	1	5	4	0	0	0	3.6
[truncated: 5 more columns]
