# Supplementary material for: Histone variant H2A.Z regulates zygotic genome activation
Source: Nat Commun. 2021 Dec 1;12:7002. doi: 10.1038/s41467-021-27125-7 (PMC8636486; doi:10.1038/s41467-021-27125-7)
Supplement: Supplementary file 9 — Source Data [file 41467_2021_27125_MOESM9_ESM.zip]

Archive with 3 entries (2 files):
- Source_Data_NCOMMS--21-32910-T.xlsx
- __MACOSX/
- __MACOSX/._Source_Data_NCOMMS--21-32910-T.xlsx
