# Supplementary material for: Histone variant H2A.Z regulates zygotic genome activation
Source: Nat Commun. 2021 Dec 1;12:7002. doi: 10.1038/s41467-021-27125-7 (PMC8636486; doi:10.1038/s41467-021-27125-7)
Supplement: Supplementary file 9 — Source Data [file 41467_2021_27125_MOESM9_ESM.zip › Source_Data_NCOMMS--21-32910-T.xlsx]

## Sheet: Figure 2d
	Ctrl									DomKD
Cellularization Rate(%)	100	96.2963	91.0714	89.7959	95.8333	94.1176	92.3077	93.0233	94	82.3529	75.4717	86	90.1961	77.7778	76.4706	69.2308	88.2353	75
Hatching Rate (% )	98	94.4444	87.5	87.7551	95.8333	92.1569	88.4615	93.0233	94	15.6863	11.3208	26	25.4902	38.8889	17.6471	13.4615	41.1765	23.0769

## Sheet: Figure 3c
core_promoter_element	H2AZ_neg	H2AZ_pos	Zld_dep
BREd	1.98e-89	1	1.97e-09
BREu	1.28e-41	1	0.13
DPE_Kadonaga	1.17e-20	1	1
DPE_Ohler	1.96e-42	1	0.0137
DRE	1	1.84e-101	1
GAGA	2.5e-152	1	1.76e-18
Inr_fly	9.47e-23	1	1.74e-05
MA1462.1	1	1	4e-93
MTE	5.77e-25	1	2.66e-05
Ohler1	1	1.36e-96	1
Ohler6	1	8.61e-32	1
Ohler7	1	5.4e-54	1
PB	2.69e-38	1	7.73e-06
TATA-box	1	5.82e-21	1
TCT	2.13e-08	1	1

## Sheet: Figure 3d
term	category	group_id	description	log_p	log_q_value	in_term_in_list	gene_ratio	count	L1	description.crop
GO:0045165	GO Biological Processes	1_Summary	cell fate commitment	-27.0503	-23.0668	67/329	0.203647	329	Zld_dep	GO:0045165: cell fate commitment
GO:0009887	GO Biological Processes	2_Summary	animal organ morphogenesis	-25.9625	-22.28	105/794	0.132242	794	Zld_dep	GO:0009887: animal organ morphogenesis
GO:0009790	GO Biological Processes	3_Summary	embryo development	-24.6689	-21.1625	87/589	0.147708	589	Zld_dep	GO:0009790: embryo development
GO:0048729	GO Biological Processes	4_Summary	tissue morphogenesis	-21.5555	-18.2709	86/639	0.134585	639	Zld_dep	GO:0048729: tissue morphogenesis
GO:0048646	GO Biological Processes	5_Summary	anatomical structure formation involved in morphogenesis	-18.7831	-15.7538	74/543	0.13628	543	Zld_dep	GO:0048646: anatomical structure formation involved in morphogenesis
GO:0007389	GO Biological Processes	6_Summary	pattern specification process	-18.5085	-15.5663	73/536	0.136194	536	Zld_dep	GO:0007389: pattern specification process
GO:0030182	GO Biological Processes	7_Summary	neuron differentiation	-18.3865	-15.4822	92/798	0.115288	798	Zld_dep	GO:0030182: neuron differentiation
GO:0007369	GO Biological Processes	8_Summary	gastrulation	-14.5493	-11.9637	26/90	0.288889	90	Zld_dep	GO:0007369: gastrulation
GO:0007166	GO Biological Processes	9_Summary	cell surface receptor signaling pathway	-14.182	-11.6298	76/685	0.110949	685	Zld_dep	GO:0007166: cell surface receptor signaling pathway
GO:0006928	GO Biological Processes	10_Summary	movement of cell or subcellular component	-13.692	-11.1708	79/744	0.106183	744	Zld_dep	GO:0006928: movement of cell or subcellular component
GO:0007417	GO Biological Processes	11_Summary	central nervous system development	-13.1592	-10.7198	43/273	0.157509	273	Zld_dep	GO:0007417: central nervous system development
GO:0008283	GO Biological Processes	12_Summary	cell proliferation	-12.1933	-9.80082	45/315	0.142857	315	Zld_dep	GO:0008283: cell proliferation
GO:0048732	GO Biological Processes	13_Summary	gland development	-12.0435	-9.67115	34/191	0.17801	191	Zld_dep	GO:0048732: gland development
GO:0010160	GO Biological Processes	14_Summary	formation of animal organ boundary	-12.0419	-9.67115	17/44	0.386364	44	Zld_dep	GO:0010160: formation of animal organ boundary
GO:0048565	GO Biological Processes	15_Summary	digestive tract development	-11.9913	-9.6412	26/113	0.230088	113	Zld_dep	GO:0048565: digestive tract development
GO:0007167	GO Biological Processes	16_Summary	enzyme linked receptor protein signaling pathway	-10.9978	-8.73022	41/290	0.141379	290	Zld_dep	GO:0007167: enzyme linked receptor protein signaling pathway
GO:0010558	GO Biological Processes	17_Summary	negative regulation of macromolecule biosynthetic process	-9.9893	-7.82531	54/490	0.110204	490	Zld_dep	GO:0010558: negative regulation of macromolecule biosynthetic process
GO:0022603	GO Biological Processes	18_Summary	regulation of anatomical structure morphogenesis	-9.57494	-7.45472	37/270	0.137037	270	Zld_dep	GO:0022603: regulation of anatomical structure morphogenesis
GO:0017145	GO Biological Processes	19_Summary	stem cell division	-8.92899	-6.87487	21/101	0.207921	101	Zld_dep	GO:0017145: stem cell division
GO:0060541	GO Biological Processes	20_Summary	respiratory system development	-7.45643	-5.61591	32/254	0.125984	254	Zld_dep	GO:0060541: respiratory system development
GO:0006396	GO Biological Processes	2_Summary	RNA processing	-55.9797	-52.2972	292/629	0.464229	629	H2A.Zpos_8lists	GO:0006396: RNA processing
GO:0046907	GO Biological Processes	3_Summary	intracellular transport	-48.963	-45.4566	304/710	0.428169	710	H2A.Zpos_8lists	GO:0046907: intracellular transport
GO:0022613	GO Biological Processes	4_Summary	ribonucleoprotein complex biogenesis	-41.3926	-38.0111	167/313	0.533546	313	H2A.Zpos_8lists	GO:0022613: ribonucleoprotein complex biogenesis
GO:0000278	GO Biological Processes	6_Summary	mitotic cell cycle	-34.242	-31.1616	218/512	0.425781	512	H2A.Zpos_8lists	GO:0000278: mitotic cell cycle
GO:0043933	GO Biological Processes	8_Summary	protein-containing complex subunit organization	-31.6942	-28.7521	280/752	0.37234	752	H2A.Zpos_8lists	GO:0043933: protein-containing complex subunit organization
GO:0016192	GO Biological Processes	9_Summary	vesicle-mediated transport	-30.2551	-27.4177	215/529	0.406427	529	H2A.Zpos_8lists	GO:0016192: vesicle-mediated transport
GO:0051246	GO Biological Processes	10_Summary	regulation of protein metabolic process	-27.9899	-25.3865	235/618	0.380259	618	H2A.Zpos_8lists	GO:0051246: regulation of protein metabolic process
GO:0051276	GO Biological Processes	11_Summary	chromosome organization	-26.3561	-23.8039	267/752	0.355053	752	H2A.Zpos_8lists	GO:0051276: chromosome organization
GO:0033554	GO Biological Processes	12_Summary	cellular response to stress	-26.2635	-23.7271	231/618	0.373786	618	H2A.Zpos_8lists	GO:0033554: cellular response to stress
GO:0033043	GO Biological Processes	13_Summary	regulation of organelle organization	-25.0572	-22.5922	179/441	0.405896	441	H2A.Zpos_8lists	GO:0033043: regulation of organelle organization
GO:0044087	GO Biological Processes	16_Summary	regulation of cellular component biogenesis	-21.1452	-18.8606	142/341	0.416422	341	H2A.Zpos_8lists	GO:0044087: regulation of cellular component biogenesis
GO:0016197	GO Biological Processes	18_Summary	endosomal transport	-20.091	-17.8709	65/108	0.601852	108	H2A.Zpos_8lists	GO:0016197: endosomal transport
GO:0051726	GO Biological Processes	19_Summary	regulation of cell cycle	-20.0542	-17.8415	131/311	0.421222	311	H2A.Zpos_8lists	GO:0051726: regulation of cell cycle
GO:0009966	GO Biological Processes	20_Summary	regulation of signal transduction	-19.7345	-17.5291	249/752	0.331117	752	H2A.Zpos_8lists	GO:0009966: regulation of signal transduction
GO:0030182	GO Biological Processes	1_Summary	neuron differentiation	-57.2567	-53.2732	236/798	0.295739	798	H2AZneg	GO:0030182: neuron differentiation
GO:0009887	GO Biological Processes	2_Summary	animal organ morphogenesis	-55.7811	-52.0986	233/794	0.293451	794	H2AZneg	GO:0009887: animal organ morphogenesis
GO:0040011	GO Biological Processes	3_Summary	locomotion	-52.9199	-49.5384	210/689	0.30479	689	H2AZneg	GO:0040011: locomotion
GO:0007389	GO Biological Processes	4_Summary	pattern specification process	-44.2923	-41.3087	169/536	0.315299	536	H2AZneg	GO:0007389: pattern specification process
GO:0050793	GO Biological Processes	5_Summary	regulation of developmental process	-44.0358	-41.0937	208/760	0.273684	760	H2AZneg	GO:0050793: regulation of developmental process
GO:0007423	GO Biological Processes	6_Summary	sensory organ development	-31.7198	-29.4083	146/520	0.280769	520	H2AZneg	GO:0007423: sensory organ development
GO:0009790	GO Biological Processes	7_Summary	embryo development	-29.1151	-26.8217	153/589	0.259762	589	H2AZneg	GO:0009790: embryo development
GO:0007417	GO Biological Processes	8_Summary	central nervous system development	-27.6417	-25.3906	94/273	0.344322	273	H2AZneg	GO:0007417: central nervous system development
GO:0007166	GO Biological Processes	9_Summary	cell surface receptor signaling pathway	-27.3427	-25.0995	165/685	0.240876	685	H2AZneg	GO:0007166: cell surface receptor signaling pathway
GO:0045165	GO Biological Processes	10_Summary	cell fate commitment	-27.0631	-24.8278	104/329	0.316109	329	H2AZneg	GO:0045165: cell fate commitment
GO:0010558	GO Biological Processes	11_Summary	negative regulation of macromolecule biosynthetic process	-26.1246	-23.9192	131/490	0.267347	490	H2AZneg	GO:0010558: negative regulation of macromolecule biosynthetic process
GO:0061061	GO Biological Processes	12_Summary	muscle structure development	-24.7709	-22.6262	79/219	0.360731	219	H2AZneg	GO:0061061: muscle structure development
GO:0035218	GO Biological Processes	13_Summary	leg disc development	-21.9225	-19.842	49/102	0.480392	102	H2AZneg	GO:0035218: leg disc development
GO:0048646	GO Biological Processes	14_Summary	anatomical structure formation involved in morphogenesis	-21.1544	-19.0847	130/543	0.239411	543	H2AZneg	GO:0048646: anatomical structure formation involved in morphogenesis
GO:0009966	GO Biological Processes	15_Summary	regulation of signal transduction	-20.8251	-18.7607	161/752	0.214096	752	H2AZneg	GO:0009966: regulation of signal transduction
GO:0040007	GO Biological Processes	16_Summary	growth	-20.1769	-18.1428	111/437	0.254005	437	H2AZneg	GO:0040007: growth
GO:0007424	GO Biological Processes	17_Summary	open tracheal system development	-18.654	-16.639	75/245	0.306122	245	H2AZneg	GO:0007424: open tracheal system development
GO:0007447	GO Biological Processes	18_Summary	imaginal disc pattern formation	-18.0259	-16.0201	47/112	0.419643	112	H2AZneg	GO:0007447: imaginal disc pattern formation
GO:0007610	GO Biological Processes	19_Summary	behavior	-17.8684	-15.876	135/623	0.216693	623	H2AZneg	GO:0007610: behavior
GO:0022603	GO Biological Processes	20_Summary	regulation of anatomical structure morphogenesis	-17.1401	-15.1736	77/270	0.285185	270	H2AZneg	GO:0022603: regulation of anatomical structure morphogenesis

## Sheet: Supplementary Figure 2e
	dom(both isoforms) relative expression
Ctrl	0.192776	0.323088	0.289172
DomKD	0.0206173	0.0279695	0.0207607	0.0246888

## Sheet: Supplementary Figure 3d,f
	domA (relative expression)				domB (relative expression)				ihog (relative expression)				gbb (relative expression)				ac (relative expression)
Ctrl	0.0189062	0.0228763	0.0306069		0.0780207	0.193446	0.0902456		0.00291963	0.00739108	0.00708999		0.01418	0.00713931	0.0266448		0.00055701	0.004044	0.0010911
DomKD	0.00060743	0.00017444	0.00044006	0.0004951	0.00754638	0.00875911	0.00684848	0.00797666	0.00046194	0.00059699	0.00096312	0.00065328	0.00101803	0.00049682	0.00140035	0.00268661	0.00155378	0.00451831	0.00255936	0.00125335
DomB_KD	0.0219445	0.0151451			0.018453	0.0142292			0.00069534	0.00152181			0.00310756	0.00315094			0.00433426	0.00544822
Rescue DomA	0.0569169	0.0631532			0.0158431	0.00598265			0.00229865	0.00124469			0.00765172	0.00243815			0.00162539	0.00292976
Rescue DomB	0.00149049	0.00145981			0.0616395	0.0908733			0.00219738	0.00439476			0.0120903	0.0065695			0.00094986	0.00421574

## Sheet: Supplementary Figure 3e
	Hatching Rate (%)
Ctrl	95.8333	97.5	95.8333
DomKD	11.6667	5	3	16.0839	3.42466	36.8056
DomB_KD	26.8657	32.3077	32.0611
Rescue DomA	95.7143	95.2055	92.3611	91.3043	98.4962	95.8333
Rescue DomB	35	53.3333	48.7603	63.7681	33.8346	73.8806

## Sheet: Supplementary Figure 3g
	Hatching(%)
Ctrl	95.8333	91.6667	85.9504
HcfKD	0.833333	4.16667	1.66667

## Sheet: Supplementary Figure 3h
	ihog (relative expression)				gbb (relative expression)				ac (relative expression)
Ctrl	0.00739108	0.00708999	0.00501338	0.00770494	0.00713931	0.0266448	0.0149885	0.0253829	0.004044	0.0010911	0.00291963	0.00180974
DomKD	0.00096312	0.00065328			0.00140035	0.00268661			0.00255936	0.00125335
HcfKD	0.00198039	0.00328475			0.00955188	0.017579			0.00235509	0.00152181

## Sheet: Supplementary Figure 3k
JASPAR2020_TF_motif	H2AZ_neg	H2AZ_pos	Zld_dep
abd.A	1	1	1
Abd.B	1	1	1
achi	1	1	1
al	1	1	1
Antp	1	1	1
ap	1	1	1
ara	4.56e-09	1	1
Awh	1	1	1
B.H1	1	1	1
B.H2	1	1	1
bap	1	1	1
bcd	1	1	1
BEAF.32	1	1.3e-89	1
Bgb..run	1	1	1
br	0.0213	1	1
br.var.2.	1	1	1
br.var.3.	1	1	1
br.var.4.	1	1	1
brk	1	0.000375	1
bsh	1	1	1
btd	1	1	1
btn	1	1	1
C15	1	0.000674	1
cad	1	1	1
caup	0.00651	1	1
Cf2	7.04e-13	1	1
CG11085	1	1	1
CG11294	1	1	1
CG11617	1	1	1
CG15696.RA	1	0.0297	1
CG18599	1	1	1
CG32105	1	1	1
CG32532	1	1	1
CG34031	1	1	1
CG4328.RA	1	5.04e-07	1
CG9876	1	1	1
Clamp	5.48e-85	1	1.02e-12
cnc..maf.S	1	1	1
ct	1	1	1
CTCF	1	0.000436	1
D	1	1	1
Dbx	1	0.00257	1
Deaf1	1.27e-18	1	1
Dfd	1	1	1
dl	1	1	1
dl.var.2.	1	1	1
Dll	1	0.0654	1
dmrt99B	1	1	1
Dr	1	1	1
Dref	1	1.3e-93	1
dve	0.00386	1	0.0483
E5	1	1	1
EcR..usp	1	1	1
Eip74EF	1	4.93e-08	1
ems	1	1	1
en	1	1	1
Ets21C	1	8.25e-16	1
eve	1	1	1
exd	1	1	1
exex	1	1	1
fkh	1	1	1
ftz	1	1	1
gcm2	1	1	1
grh	1	1	1
Gsc	1	1	1
gt	1	0.00194	1
h	1	1	1
H2.0	1	0.000938	1
hb	1.27e-27	1	1
hbn	1	1	1
HGTX	1	1	1
HHEX	1	7.56e-05	1
hkb	1	0.0107	1
Hmx	1	1	1
Hsf	1	1	1
hth	1	1	1
ind	1	1	1
inv	1	1	1
kni	1	1	1
Kr	1	1	1
lab	1	1	1
lbe	1	0.000285	1
lbl	1	1	1
Lim1	1	1	1
Lim3	1	1	1
lms	1	1	1
M1BP	1	7.99e-113	1
Mad	0.0491	1	1
mirr	3.22e-10	1	1
NK7.1	1	1	1
nub	1	1	1
oc	1	1	1
odd	1	1	1
OdsH	1	1	1
onecut	0.0274	1	1
opa	1	1	1
Optix	1	0.00594	1
otp	1	1	1
ovo	1	1	1
pan	1	1	0.0097
pb	1	1	1
Pdp1	1	1	1
PHDP	1	3.82e-07	1
pho	1	2.08e-10	1
pnr	1	3.86e-85	1
Pph13	1	1	1
prd	1	1	1
Ptx1	1	1	1
repo	1	1	1
ro	1	1	1
Rx	1	1	1
schlank	1	1	1
Scr	1	1	1
sd	9.52e-05	1	1
Six4	1	1	1
slbo	1	1	1
slou	1	1	1
slp1	1	1	1
sna	1	0.000766	1
so	1	1	1
Stat92E	1	1	1
Su.H.	1	1	1
su.Hw.	0.00872	1	1
sv	1	1	1
tin	0.0013	1	1
tll	1	1	1
Trl	1.78e-115	1	2.27e-10
ttk	1	1	1
tup	1	1	1
twi	1.13e-05	1	0.0512
Ubx	1	1	1
unc.4	1	1	1
unpg	1	1	1
usp	1	1	1
vfl	1	1	7.33e-60
vis	0.000743	1	1
vnd	0.000143	1	1
Vsx1	1	1	1
Vsx2	1	1	1
vvl	0.00528	1	1
z	1.5e-35	1	0.00168
zen	1	1	1
zen2	1	1	1
vfl.1	1	1	1

## Sheet: Supplementary Figure 3n
gene_id	fig3.groups	0-2	2-4	4-6	6-8	8-10	10-12	12-14	14-16	16-18	18-20	20-22	22-24
FBgn0000008	H2AZ-	1.28102	1.06831	0.886331	0.973342	0.982084	1.25235	1.41101	1.17374	0.975392	1.02721	1.09281	0.922781
FBgn0000015	H2AZ-	0.178597	0.771548	1.2764	1.23627	1.25616	1.02287	1.09824	1.00728	0.949435	0.923619	0.866098	0.854249
FBgn0000017	H2AZ+	1.51737	1.56387	1.25958	1.31075	1.32868	1.38111	1.44116	1.32805	1.17106	1.13565	1.17272	1.25719
FBgn0000018	H2AZ+	1.1529	0.505339	0.532101	0.513871	0.548207	0.283486	0.320233	0.238521	0.13827	-0.0104737	-0.00838638	0.042918
FBgn0000022	zld-dep	0.410098	0.965407	1.14918	1.02668	0.924518	0.054136	-0.295856	-0.361632	-0.643971	-0.638964	-0.539101	-0.549158
FBgn0000032	H2AZ+	1.43711	1.4022	0.970238	1.07494	0.882662	1.00413	1.07289	1.03306	1.14944	1.16593	1.19376	1.11684
FBgn0000037	H2AZ+	-0.523496	-0.558973	-0.332712	-0.442983	-0.246045	-0.177324	-0.00739569	0.492324	0.824478	0.840351	0.827811	0.932973
FBgn0000042	H2AZ-	2.23121	2.54805	2.44863	2.38898	2.30598	2.41078	2.35242	2.14703	2.18286	2.32553	2.38044	2.61822
FBgn0000043	H2AZ-	1.60102	1.84119	1.85077	1.91913	1.98042	2.00945	1.97246	1.73759	1.64709	1.6088	1.57941	1.54532
FBgn0000046	H2AZ-	0.421018	0.627603	1.13922	1.24181	1.37298	1.31723	1.17475	1.71455	2.20602	2.17491	2.02719	1.8488
FBgn0000053	H2AZ+	1.07912	0.931067	0.791456	0.876084	0.899622	0.922222	1.03326	1.00205	0.847451	0.835316	0.821339	1.03917
FBgn0000063	H2AZ+	1.24517	0.897905	0.988438	0.976135	0.86474	0.361779	0.38309	0.158405	-0.0119479	-0.0881075	-0.0763851	-0.051031
FBgn0000071	H2AZ-	0.822816	1.67847	1.98774	2.10695	2.02187	1.81455	1.64475	1.23405	0.795616	0.684327	0.496679	0.678511
FBgn0000075	H2AZ+	0.262768	0.628813	0.932977	0.731544	0.714326	0.896271	1.07546	1.60022	1.53722	0.944893	0.558287	0.330785
FBgn0000077	H2AZ+	1.05126	0.944309	0.740748	0.766522	0.659837	0.623485	0.605519	0.445553	0.304577	0.288138	0.438702	0.330417
FBgn0000083	H2AZ+	1.3493	1.47521	1.33161	1.32491	1.3315	1.68597	1.77436	1.81774	1.68862	1.76669	1.80557	1.91871
FBgn0000097	zld-dep	1.28423	1.37191	1.68469	1.71447	1.63567	1.36741	1.3161	1.19523	0.964954	0.9933	1.12549	1.19251
FBgn0000100	H2AZ+	2.01058	2.28318	2.14426	2.17192	2.06217	2.2695	2.14145	2.05962	2.1003	2.09784	2.04827	2.28586
FBgn0000109	H2AZ+	0.932977	1.00247	1.01774	0.877714	0.726317	0.618907	0.665608	0.708357	0.644165	0.646834	0.67454	0.772949
FBgn0000115	H2AZ+	1.16617	1.2449	1.13989	1.18441	1.072	1.1849	1.06171	0.940209	0.778304	0.718007	0.715638	0.698221
FBgn0000117	H2AZ-	1.80404	2.13569	2.2215	2.20892	2.09489	2.09222	2.03079	1.88575	1.7718	1.71205	1.69457	1.7683
FBgn0000119	H2AZ-	1.39551	1.54679	1.54712	1.48066	1.42751	1.36065	1.36155	1.16924	1.18127	1.12149	1.13122	1.20607
FBgn0000139	H2AZ+	1.15808	1.23682	1.18249	1.06996	0.939137	0.709533	0.693632	0.530336	0.430267	0.519007	0.709963	0.703814
FBgn0000140	H2AZ+	1.80337	1.72211	1.82467	1.70393	1.60288	1.08156	1.043	0.796137	0.619857	0.687959	0.89267	0.880739
FBgn0000146	H2AZ+	1.37671	1.42286	1.05411	0.993895	0.822232	0.586734	0.642962	0.39391	0.241872	0.38324	0.630035	0.544075
FBgn0000147	H2AZ+	1.36734	1.27686	1.19197	1.30137	1.15271	0.824411	0.648902	0.286868	0.0671949	0.307875	0.628173	0.40306
FBgn0000150	H2AZ+	1.80104	1.93615	1.53337	1.4351	1.22858	1.39445	1.31643	1.26773	1.23118	1.21884	1.15383	1.3462
FBgn0000157	H2AZ-	-0.096529	0.591529	0.873649	0.790966	0.778375	0.595355	0.64429	0.58224	0.600206	0.462774	0.383587	0.345893
FBgn0000163	H2AZ-	1.47643	1.72496	1.73421	1.724	1.70688	1.50819	1.45202	1.41036	1.30301	1.2363	1.23955	1.28975
FBgn0000179	H2AZ-	0.182667	0.135639	0.526	0.69124	0.902202	0.930378	0.969641	0.847011	0.727667	0.656288	0.633142	0.510374
FBgn0000180	zld-dep	0.699162	1.47607	1.64191	1.60318	1.40201	0.838421	0.707675	0.424794	0.208071	0.215461	0.18334	0.361917
FBgn0000181	H2AZ+	1.87907	2.00409	1.92685	1.95178	1.86556	2.01684	1.87301	1.78982	1.75711	1.75169	1.72753	1.94097
FBgn0000216	zld-dep	0.687418	1.49786	1.77664	1.75066	1.61	0.650915	0.371243	0.231337	-0.02011	-0.0453801	-0.153622	0.16745
FBgn0000227	zld-dep	1.08122	1.90153	0.419044	0.232296	-0.170703	-0.294605	-0.283022	-0.239166	-0.610293	-0.489103	-0.554966	-0.14588
FBgn0000228	zld-dep	1.66055	2.27045	1.52489	1.4757	1.39803	1.29494	1.34058	1.16579	1.11168	1.1651	1.25148	1.31553
FBgn0000233	H2AZ-	0.169826	0.888326	1.04517	0.981646	0.618527	0.209908	0.194596	0.00719919	-0.142217	-0.297192	-0.302244	-0.192708
FBgn0000239	H2AZ-	1.68834	1.78233	1.49509	1.50954	1.38317	1.26586	1.32712	1.16855	1.12179	1.17912	1.35761	1.41286
FBgn0000244	H2AZ-	0.655969	0.444102	0.249669	0.343517	0.622443	0.921355	0.977046	1.09545	1.41589	1.60216	1.62955	1.61671
FBgn0000246	H2AZ+	1.56861	1.66863	1.17933	1.18646	1.04863	0.943007	1.10244	0.845165	0.823824	0.944717	1.1329	1.04255
FBgn0000247	H2AZ+	1.41094	1.03092	1.03567	1.12509	1.20175	1.08593	1.167	1.10377	1.08819	1.05867	1.01179	1.11167
FBgn0000250	H2AZ+	1.73803	1.96167	1.72653	1.66026	1.49549	1.42104	1.52615	1.51638	1.61319	1.58493	1.6339	1.70505
FBgn0000251	zld-dep	1.51195	1.46502	0.995931	1.03038	0.862563	0.766792	0.852455	0.73689	0.807128	0.835166	0.870496	0.959594
FBgn0000253	H2AZ-	1.92127	2.21172	2.04117	1.78394	1.56368	1.60423	1.72202	1.79267	1.97012	2.0226	2.06607	2.18572
FBgn0000257	H2AZ+	1.17531	1.15369	1.0582	1.05235	0.937992	0.982982	0.849752	0.691029	0.626504	0.587209	0.607974	0.650393
FBgn0000259	H2AZ+	1.56256	1.43709	1.48093	1.48251	1.51497	1.39757	1.50433	1.41512	1.39029	1.27147	1.21693	1.25919
FBgn0000261	H2AZ+	1.0547	1.08449	0.952556	0.899696	0.977815	1.11971	1.06799	1.1575	1.23026	1.15718	1.12182	1.0555
FBgn0000273	H2AZ-	1.56922	1.78042	1.64367	1.56983	1.4947	1.4453	1.58462	1.60435	1.76542	1.78273	1.76431	1.87726
FBgn0000283	H2AZ+	1.81032	2.08605	1.98949	1.93855	1.84748	1.56042	1.63949	1.46685	1.38825	1.35343	1.47497	1.51996
FBgn0000289	H2AZ-	1.64498	1.83423	1.80902	1.81142	1.75725	1.61613	1.60037	1.42887	1.40387	1.38629	1.41935	1.47497
FBgn0000299	H2AZ-	0.567575	-0.0177345	0.794787	0.244549	0.759276	1.08747	1.24039	1.6011	1.8671	2.00093	2.1148	2.29667
FBgn0000307	H2AZ-	1.68237	1.84886	1.77324	1.71196	1.63621	1.34056	1.50574	1.37852	1.26761	1.26926	1.36721	1.41112
FBgn0000308	H2AZ-	1.65802	1.93475	1.97919	1.94084	1.93083	2.01006	2.02546	1.87221	1.7726	1.67975	1.66054	1.69019
FBgn0000316	H2AZ+	1.48267	1.66588	1.49443	1.39249	1.31393	1.24761	1.24322	1.04652	0.979769	1.00317	1.12079	1.10473
FBgn0000320	H2AZ-	0.0911149	0.847677	1.25366	1.21064	1.05936	1.05992	0.888663	0.617503	0.457381	0.296585	0.15886	0.292845
FBgn0000352	H2AZ+	1.50429	1.67964	1.56077	1.49593	1.32211	1.16803	1.1693	1.03781	1.02961	1.02793	1.11087	1.16176
FBgn0000370	H2AZ+	1.34046	1.55836	1.50731	1.514	1.48184	1.57075	1.51998	1.45572	1.56343	1.53252	1.52153	1.54218
FBgn0000376	H2AZ+	1.41081	1.33816	1.2045	1.2229	1.046	0.97095	0.935373	0.768791	0.679913	0.740571	0.887448	0.904668
FBgn0000377	H2AZ+	1.17367	1.32558	1.3211	1.30222	1.18801	1.08132	0.974673	0.839942	0.740736	0.736624	0.79732	0.793037
FBgn0000394	H2AZ+	0.936083	0.829557	1.04578	1.10724	1.07665	1.0949	0.952922	0.843309	0.744164	0.735917	0.66919	0.581036
FBgn0000395	zld-dep	0.41491	1.2446	1.33722	1.09926	0.990938	0.933493	0.913824	0.958244	1.0863	1.03016	1.02933	1.01021
FBgn0000404	H2AZ-	2.15791	2.20841	2.15906	2.11397	2.0476	1.74561	1.64781	1.34581	1.1636	1.25156	1.45959	1.48283
FBgn0000405	zld-dep	2.26495	2.30396	2.10463	2.11034	1.92997	1.77749	1.76688	1.428	1.39528	1.56742	1.83932	1.92324
FBgn0000406	H2AZ+	-0.0160186	0.47684	1.04214	1.34361	1.34341	0.959597	0.624512	0.822959	1.09417	1.06928	1.05	1.51115
FBgn0000411	H2AZ-	0.847939	1.79353	1.64981	1.61215	1.50085	1.28963	1.12016	0.938822	0.90306	0.802051	0.701851	0.725775
FBgn0000412	H2AZ-	1.71793	2.01219	2.00682	1.94716	1.83732	1.72912	1.58133	1.3668	1.25096	1.23964	1.32332	1.36021
FBgn0000414	H2AZ+	1.47896	1.52774	1.5267	1.46214	1.31077	1.16905	1.30186	1.26334	1.18127	1.15576	1.19718	1.30334
FBgn0000416	H2AZ+	1.82986	2.01506	1.99161	1.90495	1.86418	1.73055	1.83657	1.71994	1.69085	1.63518	1.61071	1.67773
FBgn0000426	H2AZ+	1.17319	1.26107	1.22542	1.17523	1.00026	0.908487	0.833341	0.665115	0.524626	0.458345	0.516352	0.401303
FBgn0000439	zld-dep	0.117876	0.981364	1.00187	0.980473	0.956103	0.855208	0.843133	0.750026	0.717637	0.631296	0.469184	0.349335
FBgn0000447	H2AZ+	1.23161	1.27516	1.03222	1.08041	0.996944	0.932904	0.828574	0.663828	0.618963	0.581621	0.596342	0.613668
FBgn0000448	H2AZ-	-0.545388	-0.834078	-0.55368	-0.480263	-0.109911	0.488069	0.718924	0.618245	0.400245	0.260223	0.234299	-0.0640028
FBgn0000449	zld-dep	0.395448	1.25307	1.29543	1.06996	0.906032	0.250419	-0.108097	0.00719919	-0.235074	-0.204653	-0.462326	-0.38054
FBgn0000451	H2AZ-	0.408553	0.271763	0.463224	0.402199	0.742695	1.38871	1.8738	2.20276	1.51083	0.979501	0.721156	0.542875
FBgn0000455	H2AZ+	1.08777	1.07542	0.858819	0.964815	0.908245	0.974257	0.745941	0.597595	0.736693	0.89838	0.888326	0.993905
FBgn0000459	H2AZ-	-0.25314	0.435481	0.715427	0.692215	0.752644	0.543707	0.579381	0.449302	0.387052	0.298802	0.263243	0.256587
FBgn0000463	zld-dep	1.55928	2.00469	2.13715	2.03532	1.8505	1.52191	1.44415	1.26364	1.05446	1.02223	1.10381	1.18969
FBgn0000464	zld-dep	0.7196	0.728319	0.70942	0.610437	0.609737	0.664677	0.787359	0.871811	0.916099	0.884272	0.822816	0.796783
FBgn0000477	zld-dep	0.146708	0.80517	1.22645	1.33898	1.26657	0.916707	0.580972	0.771584	0.985335	1.06953	1.08455	0.978707
FBgn0000479	H2AZ-	1.42427	1.33825	0.906564	0.993143	0.750576	0.895324	1.03523	1.16019	1.30291	1.37429	1.44904	1.54458
FBgn0000482	H2AZ+	1.02862	1.00606	1.00497	1.04026	1.01136	0.886728	0.88594	0.744029	0.600018	0.603347	0.676975	0.697958
FBgn0000489	H2AZ-	0.192942	0.958387	0.815941	0.764978	0.859637	0.490764	0.236549	0.763131	1.2051	1.09566	0.952062	0.98455
FBgn0000490	zld-dep	0.467869	1.24003	1.36675	1.27407	1.24701	1.03388	1.01977	0.914001	0.993652	0.991306	0.930867	0.850873
FBgn0000492	H2AZ-	0.0227257	0.660964	1.05323	1.12534	1.08648	1.0587	0.957308	0.767854	0.670178	0.508841	0.424392	0.378597
FBgn0000520	H2AZ+	1.08098	0.923618	0.927779	1.04795	0.899945	0.923359	0.687011	0.515455	0.437298	0.372918	0.352501	0.393663
FBgn0000524	H2AZ+	1.5132	1.28403	1.22697	1.27423	1.29066	1.17111	1.10239	0.880563	0.751304	0.658175	0.584791	0.53477
FBgn0000529	H2AZ+	-1.02233	-1.04953	-1.17402	-0.91904	-0.928472	-0.339475	-0.619898	-0.347103	-0.4477	-0.591992	-0.523624	-0.555761
FBgn0000536	H2AZ+	1.2931	1.23613	1.11076	1.08691	1.05583	1.16574	1.29708	1.3278	1.44632	1.41896	1.37777	1.41761
FBgn0000542	zld-dep	0.792638	1.57619	1.62127	1.58417	1.59918	1.46599	1.53268	1.34986	1.29187	1.27046	1.15199	1.12821
FBgn0000543	H2AZ+	1.12091	0.997499	1.07843	1.06788	1.02948	0.933679	0.835139	0.755429	0.713902	0.63237	0.592268	0.583462
FBgn0000546	H2AZ-	1.39573	1.4855	1.45976	1.50307	1.54839	1.48005	1.55174	1.52011	1.50539	1.46518	1.4202	1.33531
FBgn0000547	zld-dep	1.68168	1.98607	2.03972	2.01458	2.04712	1.92631	2.03943	1.87014	1.79867	1.67076	1.60973	1.66402
FBgn0000557	H2AZ+	-0.0634319	0.590363	0.470638	0.206266	0.252684	0.573175	0.723199	0.657317	0.388778	0.175774	0.0931926	0.244737
FBgn0000559	H2AZ-	2.43229	2.79153	2.66703	2.65945	2.61173	2.66437	2.67484	2.54095	2.60806	2.57999	2.57313	2.81259
FBgn0000560	H2AZ+	-0.767091	-0.819675	-0.219008	0.414144	0.511724	0.237306	0.0129915	-0.150286	-0.0964644	-0.305045	-0.631159	-0.92471
FBgn0000562	H2AZ+	1.52363	1.27314	0.83285	0.973342	1.07275	1.23197	1.25945	1.13935	1.09497	1.049	1.05686	1.12663
FBgn0000565	zld-dep	1.05148	0.972724	0.798739	0.933246	0.873652	1.04659	0.760363	0.80879	0.715574	0.530433	0.586791	0.942595
FBgn0000566	H2AZ+	1.38508	1.51258	1.30345	1.26288	1.19266	1.24396	1.25341	1.14457	1.04018	0.984468	1.02598	1.08038
FBgn0000567	H2AZ-	-0.106065	-0.300381	0.0600829	-0.16008	0.234621	0.410601	0.216964	0.681398	1.29777	1.49685	1.42499	0.791254
FBgn0000568	H2AZ-	0.754513	0.237209	0.470638	0.751541	1.13584	1.23212	1.38514	1.17831	0.854311	1.24191	1.39844	1.50267
FBgn0000575	H2AZ-	1.06024	1.68277	1.79198	1.78668	1.88935	1.8955	1.75697	1.57653	1.56926	1.46945	1.42875	1.42066
FBgn0000576	H2AZ-	0.0967604	0.783182	1.09254	1.06937	0.941981	0.693953	0.601602	0.475559	0.376661	0.259703	0.226629	0.187805
FBgn0000577	H2AZ+	0.24231	0.945707	1.3514	1.33898	1.27299	1.01699	0.892934	0.595218	0.446723	0.360647	0.311376	0.317444
FBgn0000578	H2AZ-	1.32875	1.57992	1.65587	1.48307	1.43705	1.3188	1.37013	1.3099	1.39382	1.3333	1.29525	1.23261
FBgn0000581	zld-dep	1.76873	1.91486	1.83461	1.76772	1.68717	1.50781	1.55646	1.43642	1.40284	1.40404	1.42318	1.56874
FBgn0000588	H2AZ+	1.22627	1.08555	1.15157	1.04477	0.877495	0.537603	0.453306	0.384955	0.223742	0.298856	0.320599	0.329371
FBgn0000591	H2AZ-	-0.0121632	0.560258	0.99769	1.27654	1.0872	0.722222	0.468984	0.155364	-0.168009	-0.221946	-0.432834	-0.476439
FBgn0000606	H2AZ-	-0.00173904	0.789267	0.210744	0.157476	-0.222625	-0.181844	-0.282584	-0.239166	-0.503352	-0.499288	-0.398548	-0.597603
FBgn0000611	H2AZ-	1.61729	1.89672	1.82223	1.80932	1.77373	1.81127	1.78336	1.63685	1.64063	1.59464	1.56682	1.60914
FBgn0000617	H2AZ+	0.898234	1.03797	1.04183	1.04445	0.867977	0.823228	0.659276	0.467431	0.312612	0.302981	0.368944	0.309181
FBgn0000618	H2AZ+	0.872362	0.932057	0.896608	0.88095	0.707264	0.740244	0.568894	0.40119	0.249311	0.26105	0.286473	0.0871019
FBgn0000629	H2AZ+	1.3722	1.21285	1.42811	1.31199	1.22258	1.0139	1.02525	0.929805	0.857828	0.817334	0.768668	0.794507
FBgn0000633	H2AZ-	0.088978	0.576607	0.888315	0.978114	1.05305	0.947807	1.07149	1.09785	1.16504	1.12708	1.07916	1.12638
FBgn0000635	H2AZ-	0.952534	1.14908	1.49781	1.66857	1.8291	1.76031	1.89866	1.83699	1.7547	1.65097	1.57036	1.59859
FBgn0000636	H2AZ-	0.45758	0.645504	0.851137	1.19373	1.63615	1.86098	1.91901	1.77893	1.74296	1.4848	1.33019	1.22859
FBgn0000658	H2AZ-	0.501107	1.23251	1.57645	1.65616	1.6261	1.46415	1.37426	1.12505	1.09861	0.936347	0.891795	0.847239
FBgn0000659	H2AZ-	0.291499	1.02123	1.37971	1.33797	1.32007	1.11059	1.04004	0.95056	0.850344	0.832318	0.794794	0.802376
FBgn0000662	H2AZ-	1.45288	1.61938	1.52064	1.51197	1.45087	1.35173	1.36675	1.20214	1.20713	1.18203	1.21341	1.26212
FBgn0000667	H2AZ+	1.47306	1.46346	1.39781	1.36443	1.2376	1.39052	1.61474	1.76	1.92034	1.9868	1.97496	2.0536
FBgn0000709	H2AZ+	1.29389	1.23564	1.20468	1.16708	1.05045	0.957762	0.937454	0.891665	0.777586	0.778129	0.759436	0.838141
FBgn0000711	H2AZ-	1.30383	1.39154	0.940618	0.976135	0.941415	1.09816	1.2381	1.27437	1.40464	1.40918	1.39625	1.35286
FBgn0000719	H2AZ-	1.46816	1.47055	1.39691	1.39292	1.37	1.34321	1.36512	1.27556	1.283	1.24806	1.26646	1.31995
FBgn0000721	H2AZ-	1.78671	1.90436	1.55685	1.61321	1.41202	1.30542	1.48914	1.48022	1.45951	1.4626	1.56112	1.69245
FBgn0000723	zld-dep	0.375404	1.1687	1.23003	1.19632	1.31306	1.31193	1.29726	1.32559	1.22228	1.13137	1.13433	1.18026
FBgn0000808	zld-dep	0.767522	0.494159	-0.0593656	0.0291418	-0.284789	-0.242403	-0.275975	-0.588182	-0.593778	-0.567219	-0.319315	-0.739285
FBgn0000810	H2AZ+	1.26304	1.35763	1.24971	1.30279	1.26959	1.0001	1.07576	0.91758	0.883153	0.868206	0.906768	0.903411
FBgn0000996	zld-dep	1.60842	1.67422	1.73911	1.69859	1.48708	1.16716	1.17155	1.01175	0.864923	0.979506	1.1785	1.18955
FBgn0001075	H2AZ-	0.817529	1.38507	1.96706	2.00515	2.05916	1.87351	1.97634	1.67167	1.42488	1.37858	1.28393	1.42432
FBgn0001077	zld-dep	0.35304	1.17831	0.476087	0.483362	0.54919	-0.100568	-0.347841	-0.786294	-0.855481	-0.61105	-0.807819	-0.784862
FBgn0001079	H2AZ+	1.27604	1.36625	1.17953	1.18338	1.01588	0.852382	0.907507	0.752984	0.684953	0.744906	0.818227	0.840574
FBgn0001083	H2AZ-	-0.149484	-0.0522544	-0.0593656	-0.0131224	0.316099	1.03456	1.28862	1.29351	1.01182	0.76193	0.539194	0.522507
FBgn0001084	H2AZ+	0.973697	0.795561	0.81094	0.82602	0.827157	0.785338	0.597024	0.375748	0.187667	0.0553825	0.163428	0.0131491
FBgn0001085	H2AZ-	1.52825	1.69508	1.55655	1.54993	1.63136	1.49264	1.56838	1.34955	1.33773	1.29656	1.31966	1.33521
FBgn0001086	H2AZ+	1.53648	1.78577	1.80836	1.73808	1.57461	1.25326	1.09601	0.810852	0.695811	0.864443	1.06362	1.06814
FBgn0001090	zld-dep	0.645705	1.36796	1.52247	1.34892	1.19711	1.18308	1.18171	0.852124	0.56819	0.712802	0.708109	0.795032
FBgn0001099	zld-dep	0.358682	0.427402	0.0533713	-0.031746	-0.102108	-0.384277	-0.288766	-0.409548	-0.55853	-0.407631	-0.34915	-0.348677
FBgn0001104	H2AZ-	1.55434	1.77802	1.7276	1.71769	1.59108	1.43787	1.34781	1.20473	1.13571	1.14026	1.24039	1.27074
FBgn0001105	H2AZ-	1.75173	2.01187	1.9339	1.92442	1.90735	2.08642	2.01078	1.92995	1.97862	1.93545	1.91156	1.95768
FBgn0001108	H2AZ+	1.56156	1.2393	1.32376	1.26702	1.20681	1.12191	1.10877	1.04169	1.05268	1.0384	1.02378	1.05931
FBgn0001123	H2AZ-	0.605446	1.3118	1.51376	1.45197	1.46492	1.41422	1.49266	1.37083	1.40333	1.33263	1.2877	1.30652
FBgn0001128	H2AZ+	1.49611	1.33046	1.17332	1.2559	1.25098	1.14382	1.03102	0.997903	1.16501	1.53122	1.74842	2.05307
FBgn0001138	H2AZ-	0.208539	0.820704	1.17754	1.14481	1.21276	1.32575	1.21191	1.05792	1.0237	0.960312	0.922323	1.07943
FBgn0001139	H2AZ+	1.65532	1.90767	1.77679	1.74686	1.59534	1.49722	1.45193	1.28897	1.21821	1.22002	1.33635	1.42696
FBgn0001142	H2AZ-	1.66256	1.47168	1.18717	1.34112	1.39331	1.67949	1.62308	1.66565	1.65923	1.57076	1.54253	1.53723
FBgn0001148	H2AZ-	0.209985	0.931658	1.36565	1.32989	1.14221	0.714341	0.648759	0.238521	-0.0146469	-0.0237853	-0.251937	0.0313813
FBgn0001150	H2AZ-	0.611973	1.40456	1.10254	0.925419	0.586193	0.214038	0.108134	-0.0504744	-0.193211	-0.138109	-0.257723	-0.0463974
FBgn0001168	H2AZ-	0.522563	1.47641	1.08623	1.02362	1.0464	0.972491	0.947476	0.815344	1.20508	1.34129	1.41136	1.40387
FBgn0001169	H2AZ+	1.47773	1.43681	1.29899	1.34274	1.29394	1.16042	1.21031	1.00433	0.903855	0.919768	1.00331	1.05522
FBgn0001174	zld-dep	0.961558	1.89647	1.21796	0.831712	0.281432	-0.217707	-0.184476	-0.120553	-0.487267	-0.393241	-0.417944	0.0483025
FBgn0001179	H2AZ+	1.15875	1.21873	1.1819	1.09872	1.04863	0.84257	0.864499	0.772047	0.644274	0.541035	0.498558	0.539442
FBgn0001180	zld-dep	1.5793	1.79646	1.51688	1.56886	1.43663	1.00256	0.936741	0.704964	0.489534	0.604675	0.645861	0.748712
FBgn0001186	H2AZ-	1.42667	1.15005	0.731991	0.793098	0.814697	1.10255	1.11464	0.982466	1.1761	1.23792	1.29833	1.51055
FBgn0001189	H2AZ+	1.03265	0.99366	1.128	1.10114	1.09602	1.03583	1.04623	0.978059	0.910203	0.783816	0.74749	0.706842
FBgn0001197	H2AZ+	1.81258	2.10151	2.0852	2.06914	1.98148	1.83828	1.74714	1.52025	1.394	1.4024	1.50609	1.55768
FBgn0001202	H2AZ+	1.28144	1.38109	1.26675	1.23187	1.15918	1.13246	1.14067	1.07282	0.960523	0.93299	0.971114	0.900907
FBgn0001206	H2AZ+	1.37785	1.46929	1.37502	1.33325	1.19317	0.844363	0.93181	0.757855	0.617119	0.730596	0.890059	0.903418
FBgn0001215	H2AZ+	1.70361	1.99628	2.04496	1.94249	1.88662	1.73914	1.74008	1.57499	1.47783	1.43266	1.50078	1.61545
FBgn0001218	H2AZ+	2.01377	1.98184	1.71067	1.78846	1.88225	2.13777	2.24152	1.99464	1.89009	1.78051	1.64167	1.88177
FBgn0001220	H2AZ+	1.6258	1.30296	1.38255	1.44922	1.53297	1.72288	1.76672	1.7583	1.78127	1.70612	1.64591	1.82848
FBgn0001222	H2AZ-	1.64006	1.62919	1.46579	1.44247	1.41164	1.39248	1.39579	1.30766	1.1945	1.07183	1.01445	1.03854
FBgn0001223	zld-dep	-1.02233	-1.04953	-1.17402	-1.13843	-1.27565	-1.31671	-1.2491	-1.37192	-1.42646	-1.398	-1.36615	-1.2309
FBgn0001224	H2AZ+	0.941522	1.25425	1.14809	1.14035	1.07868	1.18416	0.900664	0.692214	0.820288	0.74216	0.66016	0.696841
FBgn0001225	zld-dep	1.98889	1.31197	0.843834	0.918348	0.635406	0.997287	0.781299	0.54457	0.816178	0.653525	0.664261	0.853951
FBgn0001226	H2AZ+	1.68736	1.3377	0.787412	0.900201	0.882662	1.03426	0.884574	0.556423	0.379415	0.336025	0.294059	0.265528
FBgn0001230	H2AZ-	0.391381	0.592585	0.477883	0.622803	0.710226	0.970586	0.5573	0.380384	0.786811	0.762452	0.804074	0.914497
FBgn0001233	H2AZ-	2.39258	2.17141	1.89174	1.8967	1.87361	2.05863	2.04481	1.98549	2.09799	1.9116	1.89168	2.22633
FBgn0001235	H2AZ-	1.02446	2.00492	2.09555	1.95578	1.91694	1.86072	1.94233	1.79312	1.80427	1.75996	1.69532	1.80699
FBgn0001247	H2AZ+	1.34606	1.01017	1.13628	1.11424	1.12428	1.04918	1.19438	1.22997	1.2851	1.26157	1.22792	1.30518
FBgn0001250	H2AZ+	0.396469	1.13652	1.2675	1.24266	1.21264	1.23234	1.41612	1.4848	1.75815	1.79347	1.74987	1.69845
FBgn0001253	H2AZ-	0.0984223	0.0564544	0.377704	0.421101	0.743226	1.09343	1.56088	1.75871	0.862757	0.547833	0.438501	0.373305
FBgn0001254	H2AZ-	0.43421	0.974556	1.19651	0.854675	0.818068	1.44525	1.97262	1.89805	0.890334	0.468211	0.209331	0.231442
FBgn0001257	H2AZ+	0.386314	1.13233	1.61231	1.60016	1.45725	1.30557	1.25925	1.12189	0.997109	1.06953	1.06042	1.01574
FBgn0001258	H2AZ+	0.198083	0.627497	0.652681	0.764203	0.823058	1.23996	1.4956	1.60525	1.51301	1.44296	1.42766	1.70444
FBgn0001269	H2AZ+	0.0157778	0.505416	1.01576	1.15195	1.18606	1.09915	0.973827	0.776188	0.642344	0.571956	0.490027	0.550215
FBgn0001276	H2AZ+	0.961319	1.0049	0.879292	0.923549	0.850692	0.743509	0.733359	0.555526	0.418296	0.398306	0.494559	0.405549
FBgn0001280	zld-dep	1.2158	1.36713	1.3269	1.26095	1.07776	0.92662	0.888791	0.706099	0.629714	0.559473	0.6536	0.489664
FBgn0001281	zld-dep	-0.717429	-0.0973889	-0.381854	-0.790706	-0.767044	-0.885528	-1.07544	-1.37192	-1.3101	-1.398	-1.36615	-0.832166
FBgn0001291	H2AZ+	1.22611	0.896938	0.897089	0.927741	0.955289	1.07741	1.04342	1.02333	1.13616	1.17759	1.20237	1.09924
FBgn0001296	H2AZ-	0.0930665	0.396452	0.685128	0.77413	0.956644	0.976394	0.947834	1.09234	0.95109	0.736314	0.662664	0.619071
FBgn0001297	H2AZ+	0.837388	0.911912	1.1195	1.16773	1.0836	1.1261	1.13665	1.23009	1.36524	1.37672	1.39057	1.44538
FBgn0001301	zld-dep	1.39251	1.67009	1.66421	1.55526	1.45714	1.31487	1.26282	1.16244	1.25395	1.52153	1.64178	1.63315
FBgn0001311	H2AZ+	0.23808	0.481083	0.552581	0.463938	0.806979	1.22972	1.4685	1.71693	1.43684	1.25993	1.22384	1.25217
FBgn0001316	H2AZ+	1.60956	1.72989	1.79796	1.75173	1.70851	1.70174	1.80973	1.80689	1.7925	1.77845	1.75256	1.74273
FBgn0001319	H2AZ-	0.0470107	0.51589	0.898049	0.867805	0.968059	1.02935	1.09699	1.04812	1.02662	0.941739	0.905796	0.834241
FBgn0001320	H2AZ-	0.482669	1.41024	1.01938	1.04984	1.09741	1.10721	0.961704	0.619724	0.482463	0.406595	0.422702	0.29682
FBgn0001321	H2AZ-	-0.0220974	-0.149321	-0.0593656	-0.0726429	0.385793	0.922529	1.19619	1.38941	1.06671	0.891954	0.735914	0.506218
FBgn0001323	H2AZ-	0.282078	1.16492	1.09975	1.04317	1.06879	1.01403	1.10106	0.835778	0.735676	0.697847	0.667422	0.585724
FBgn0001324	H2AZ+	1.10733	0.953786	1.38024	1.31541	1.22525	0.965791	1.01612	0.925491	0.765265	0.711386	0.66107	0.783048
FBgn0001325	H2AZ-	0.860152	1.80879	1.76718	1.67934	1.50022	1.20282	1.18421	1.09234	1.0312	0.977725	0.938544	0.932013
FBgn0001330	H2AZ+	1.10832	1.0017	0.981504	1.06877	0.998605	0.863459	0.815817	0.639061	0.630334	0.596139	0.655115	0.782858
FBgn0001404	H2AZ+	1.53243	1.54559	1.35313	1.35172	1.25479	1.14848	1.34636	1.33158	1.31161	1.27841	1.33206	1.42197
FBgn0001565	H2AZ+	1.49184	1.65399	1.53278	1.559	1.47843	1.38396	1.3599	1.18571	1.18876	1.23381	1.3012	1.41837
FBgn0001624	H2AZ-	1.54785	1.72884	1.74626	1.60564	1.55611	1.45529	1.54132	1.47406	1.59994	1.60978	1.61531	1.69128
FBgn0001941	H2AZ+	1.5001	1.54726	1.31403	1.40738	1.31835	1.3397	1.31378	1.15906	1.13685	1.16632	1.27943	1.37878
FBgn0001942	zld-dep	2.0695	2.41408	2.35098	2.37167	2.30897	2.40976	2.31664	2.17559	2.20488	2.20459	2.20711	2.38969
FBgn0001961	H2AZ+	1.20098	1.27296	1.21988	1.21366	1.11574	1.20289	1.0616	0.981979	0.94912	0.962351	0.912667	1.0275
FBgn0001965	H2AZ+	1.31962	1.05221	1.26915	1.20549	1.20138	0.987614	1.03689	0.884853	0.850987	0.787563	0.770413	0.851406
FBgn0001970	H2AZ+	1.13074	1.02361	0.978538	1.08184	1.04272	1.08069	0.832749	0.62193	0.447934	0.458584	0.48261	0.375367
FBgn0001977	H2AZ+	1.13846	1.23483	1.22474	1.20025	1.15343	1.11984	0.983062	0.838812	0.713626	0.621943	0.674277	0.743245
FBgn0001978	H2AZ+	1.57628	1.67104	1.44819	1.47166	1.36223	1.37275	1.34111	1.2078	1.11848	1.10581	1.19885	1.28615
FBgn0001981	zld-dep	0.5724	1.18016	1.28004	1.1462	1.18065	1.1894	1.2104	1.03637	0.912712	0.784553	0.720405	0.657744
FBgn0001986	H2AZ+	1.40022	1.59602	1.51062	1.42737	1.33503	1.19237	1.2	0.922291	0.856346	0.879184	0.92228	1.14117
FBgn0001987	zld-dep	0.927833	1.45262	1.59653	1.62112	1.63803	1.70186	1.62394	1.5578	1.57681	1.44821	1.36107	1.32499
FBgn0001989	H2AZ+	0.979682	1.1473	1.14457	1.11883	0.940562	1.10697	0.893176	0.934908	0.949697	0.987954	0.944221	1.12526
FBgn0001990	H2AZ+	1.20603	1.32124	1.17554	1.14736	1.00977	0.817	0.827233	0.714487	0.695019	0.702522	0.80967	0.760877
FBgn0001991	H2AZ-	-0.00982833	0.474405	0.708553	0.816301	0.816808	0.981666	1.17265	1.29191	1.37036	1.36986	1.354	1.36707
FBgn0001994	H2AZ-	1.38884	1.69834	1.80097	1.72683	1.63678	1.49738	1.49575	1.31044	1.22279	1.17844	1.20001	1.3397
FBgn0002044	H2AZ+	1.63568	1.60242	1.44981	1.50644	1.47215	1.43036	1.42368	1.32644	1.2666	1.27077	1.28845	1.33468
FBgn0002069	H2AZ+	1.48055	1.06654	1.08993	1.19513	1.30445	1.33422	1.37249	1.25106	1.27243	1.17137	1.11771	1.20287
FBgn0002174	H2AZ+	0.960596	0.77902	0.695249	0.751541	0.696981	0.897273	0.781178	0.815344	0.732956	0.687673	0.639496	0.833663
FBgn0002183	H2AZ+	1.64178	1.37134	1.62374	1.55038	1.42481	1.07363	0.995002	0.831175	0.707392	0.624577	0.587769	0.803787
FBgn0002283	H2AZ+	1.26301	1.06505	1.00497	1.01914	0.965178	1.03005	0.878493	0.751015	0.629513	0.488792	0.432221	0.471469
FBgn0002284	H2AZ+	1.57373	1.71904	1.41635	1.31879	1.17985	1.10021	1.16109	0.901158	0.864231	0.87139	0.92721	0.932516
FBgn0002306	H2AZ-	0.325549	0.721834	1.07734	0.959	1.19787	1.28485	1.27716	1.42806	1.33359	1.17003	1.10706	0.920871
FBgn0002354	H2AZ+	0.801924	0.39537	0.372761	0.40942	0.428813	0.523581	0.517857	0.509307	0.570181	0.550793	0.545922	0.500705
FBgn0002413	H2AZ+	1.83821	1.91723	1.64962	1.7311	1.62571	1.58743	1.61354	1.47809	1.42053	1.38593	1.43521	1.48242
FBgn0002431	H2AZ-	1.85586	2.0734	2.00919	1.91056	1.83427	1.60609	1.7493	1.63424	1.58173	1.57294	1.62685	1.79223
FBgn0002466	H2AZ+	1.68787	1.92772	2.00925	1.98096	1.87793	1.49622	1.42642	1.15735	0.956583	1.05851	1.24956	1.28529
FBgn0002522	H2AZ+	-0.46219	-0.0707883	0.382571	0.24853	0.301398	0.0992031	0.336388	0.302815	0.30252	0.255486	0.213479	0.42178
FBgn0002524	H2AZ+	1.53924	1.44706	1.21478	1.22796	1.21216	1.26727	1.27297	1.26065	1.28905	1.24872	1.25319	1.33038
FBgn0002525	H2AZ-	1.65824	1.97388	2.03902	2.08374	2.01544	2.04272	1.90684	1.6862	1.53133	1.43857	1.405	1.45716
FBgn0002526	H2AZ-	0.950558	1.39203	1.84871	2.05987	2.23818	2.14518	2.36623	2.33525	2.30047	2.20497	2.14185	2.19954
FBgn0002542	H2AZ+	1.68409	1.33938	1.57536	1.55906	1.46389	1.04949	0.906299	0.689245	0.468664	0.458613	0.442367	0.487566
FBgn0002543	zld-dep	0.865321	1.72685	1.98816	1.96491	1.91096	1.61086	1.66402	1.5306	1.34986	1.18281	1.04865	1.11989
FBgn0002552	zld-dep	1.28097	1.02559	1.08835	1.08551	0.997657	0.795355	0.753604	0.686249	0.581774	0.554236	0.556845	0.565204
FBgn0002561	zld-dep	0.659868	1.26019	1.57081	1.50157	1.26053	0.514246	0.229006	-0.0933001	-0.50112	-0.363461	-0.421726	-0.179333
FBgn0002566	H2AZ+	1.42766	1.59957	1.46788	1.42198	1.45239	1.46429	1.47682	1.3555	1.3918	1.37205	1.39403	1.37883
FBgn0002573	zld-dep	-0.170736	0.295274	0.829301	1.18048	1.29338	0.669568	0.482511	0.0392234	-0.187545	-0.207423	-0.263307	-0.376367
FBgn0002579	H2AZ+	1.8779	2.16205	2.10395	2.18586	2.10948	2.39256	2.17151	2.07059	2.07877	2.10643	2.06397	2.23594
FBgn0002590	H2AZ-	1.68421	1.96208	1.93353	2.01983	2.00542	2.1858	2.13892	2.05046	2.09477	2.09782	2.049	2.2843
FBgn0002592	zld-dep	-0.0635803	0.403782	0.913489	1.08297	0.995752	1.00631	0.826686	0.545497	0.344895	0.0702613	-0.0643703	-0.191051
FBgn0002593	H2AZ+	1.88907	2.18286	2.103	2.13891	2.0833	2.21284	2.14557	2.0181	2.08184	2.06273	2.03228	2.27622
FBgn0002609	zld-dep	0.00657992	0.170475	0.648514	1.06339	1.29514	1.3437	1.08888	0.772047	0.635988	0.395591	0.33556	0.17421
FBgn0002622	H2AZ+	1.89241	2.19665	2.11249	2.16147	2.0826	2.2323	2.12706	2.02869	2.05172	2.04772	2.01153	2.21147
FBgn0002626	H2AZ+	1.73743	2.00702	1.97027	2.04731	1.98005	2.0463	1.9834	1.90992	1.89844	1.90161	1.86328	2.07386
FBgn0002629	zld-dep	0.535428	1.15653	1.56583	1.61894	1.34285	0.675818	0.444876	0.190106	0.0112796	-0.0441025	0.00514615	0.163447
FBgn0002631	zld-dep	0.318549	0.981419	1.41045	1.4775	1.16886	0.499148	0.24519	0.0520424	-0.169547	-0.128348	-0.405493	-0.19611
FBgn0002633	H2AZ-	0.37044	0.987509	1.46376	1.59637	1.5044	1.23538	1.06334	0.767385	0.496201	0.291689	0.0647913	0.0276482
FBgn0002638	zld-dep	1.82746	2.07684	1.95686	1.88949	1.73611	1.58263	1.50778	1.25992	1.13175	1.23892	1.38998	1.43961
FBgn0002643	H2AZ-	1.29786	1.40352	1.56518	1.50711	1.46842	1.45621	1.47618	1.41193	1.34972	1.30526	1.22027	1.25914
FBgn0002645	H2AZ-	1.65724	1.70908	1.49443	1.41876	1.37493	1.3886	1.49195	1.30676	1.20029	1.22594	1.26287	1.33512
FBgn0002707	H2AZ+	1.17024	0.927474	0.885834	0.764203	0.632403	0.414451	0.481684	0.392435	0.263424	0.120853	0.0555086	0.0826462
FBgn0002709	H2AZ+	0.395477	0.49683	0.545417	0.494468	0.475468	0.152112	0.0772031	-0.0681459	-0.268087	-0.266912	-0.157283	-0.469349
FBgn0002715	H2AZ+	1.19212	1.22702	1.1183	1.20025	1.0955	0.787234	0.779368	0.474411	0.442385	0.570316	0.700189	0.67097
FBgn0002719	H2AZ+	1.46856	0.995634	0.797427	1.24471	1.48723	1.50021	1.45729	1.50325	1.70337	1.77605	1.8853	2.21484
FBgn0002732	zld-dep	0.317007	0.899967	1.44648	1.50465	1.3948	1.21219	1.00221	0.419391	0.118701	0.0544306	0.0473767	0.0650225
FBgn0002733	zld-dep	-0.0562444	0.235802	0.756825	1.11731	1.08124	1.08826	0.94775	0.811674	0.732408	0.516338	0.417	0.309879
FBgn0002734	H2AZ-	0.14136	0.654688	1.28263	1.35147	1.24766	0.686386	0.362345	-0.00255805	-0.234648	-0.315588	-0.448415	-0.356268
FBgn0002735	H2AZ-	0.297554	0.811166	1.50688	1.59553	1.43799	1.02697	0.729808	0.353198	0.0829966	0.0471118	0.0127914	0.0801966
FBgn0002736	H2AZ+	1.43747	1.6616	1.6385	1.59073	1.47378	1.51689	1.37877	1.19128	1.0704	1.03033	1.06925	1.02893
FBgn0002773	H2AZ-	0.757643	0.735601	1.05175	0.792389	1.21336	1.7404	1.97283	2.30551	2.55419	2.59892	2.57275	2.75069
FBgn0002774	H2AZ+	1.08544	1.19965	1.37405	1.29937	1.2366	1.09915	1.1199	1.05384	0.938411	0.916864	0.897209	0.896502
FBgn0002775	H2AZ+	1.35313	1.34668	1.32326	1.31377	1.16775	1.07932	1.02263	0.836159	0.79066	0.798875	0.907835	0.847107
FBgn0002778	zld-dep	1.23958	1.18756	1.1428	1.01355	0.942265	1.18988	1.17136	1.13189	1.22911	1.19542	1.12931	1.11813
FBgn0002780	H2AZ+	1.97419	2.28033	2.14763	2.08224	2.0671	2.03009	2.04082	1.81535	1.77729	1.7962	1.84632	2.06736
FBgn0002781	H2AZ-	1.69935	1.87473	1.7979	1.803	1.69343	1.57382	1.51063	1.27813	1.20162	1.19536	1.26644	1.36768
FBgn0002783	H2AZ+	1.66449	1.82469	1.80817	1.72419	1.63476	1.4296	1.47907	1.231	1.07096	1.08672	1.22751	1.32637
FBgn0002787	H2AZ+	1.54549	1.18374	1.31102	1.34299	1.27319	1.19528	1.07605	1.02118	0.897229	0.825006	0.742316	0.746847
FBgn0002791	H2AZ+	1.37069	1.29203	1.13628	1.18687	1.16899	0.942733	0.900014	0.725881	0.628057	0.635596	0.680905	0.619971
FBgn0002872	H2AZ+	1.51856	1.60831	1.53094	1.52576	1.37964	0.985731	1.00375	0.79006	0.678385	0.773763	0.96649	0.930823
FBgn0002873	zld-dep	1.83848	2.12936	1.90256	1.79372	1.68789	1.09196	1.23444	1.05384	0.834807	0.964071	1.14013	1.19573
FBgn0002878	H2AZ+	1.49015	0.928421	1.15394	1.07143	0.938565	0.569735	0.51815	0.428788	0.248941	0.211043	0.14858	0.156821
FBgn0002887	H2AZ+	1.34391	0.917388	1.08676	0.993143	0.915102	0.708413	0.785961	0.699808	0.624096	0.518203	0.518632	0.537854
FBgn0002891	H2AZ+	1.35239	1.04539	0.992385	0.975339	0.835991	0.467081	0.611727	0.444293	0.413917	0.421086	0.493783	0.482172
FBgn0002901	H2AZ+	1.29157	1.23796	0.974038	0.983203	0.817649	0.627037	0.762044	0.454236	0.313462	0.44418	0.708587	0.605066
FBgn0002905	H2AZ+	1.14455	1.13128	1.41635	1.33466	1.22984	0.739947	0.563761	0.348156	0.0993368	0.117887	0.13035	0.186867
FBgn0002906	H2AZ+	1.48954	1.07678	1.18678	1.14153	1.05325	0.582661	0.634011	0.533233	0.417186	0.377032	0.378402	0.388399
FBgn0002914	H2AZ-	1.51964	1.6373	1.63434	1.64966	1.58904	1.42578	1.41111	1.30002	1.27528	1.25808	1.30204	1.30846
FBgn0002921	H2AZ+	1.78595	1.56178	1.48794	1.61889	1.7368	1.82324	1.9452	1.96011	1.9964	2.01674	2.01644	2.17714
FBgn0002924	H2AZ+	1.40373	1.52493	1.52274	1.53938	1.39949	1.06264	0.969781	0.751015	0.596342	0.710997	0.897715	0.911772
FBgn0002931	zld-dep	0.313742	1.24893	1.21335	0.45787	0.40027	0.75101	0.696696	0.475559	0.355481	0.371712	0.339427	0.238292
FBgn0002932	zld-dep	1.35554	1.90964	1.95083	1.88927	1.68693	1.4139	1.3507	1.13663	0.93818	0.912613	0.944333	1.04429
FBgn0002938	H2AZ-	-0.430334	-0.891605	-0.356337	-0.522527	-0.380314	-0.195412	-0.0523984	0.068388	-0.00276674	-0.0923215	-0.131486	-0.31326
FBgn0002941	H2AZ-	-0.602301	-0.45537	-0.310718	0.18281	0.467944	0.414314	0.448636	0.487937	0.388196	0.261747	0.176408	0.111392
FBgn0002945	zld-dep	0.723018	1.55529	1.72725	1.65051	1.65094	1.46115	1.47785	1.37473	1.3731	1.21136	1.14959	1.16145
FBgn0002973	zld-dep	1.35724	1.49267	1.42482	1.44183	1.40602	1.37676	1.40099	1.08937	1.08404	1.08872	1.1201	1.19875
FBgn0002985	H2AZ-	0.464652	1.33927	1.19857	1.19829	1.11769	0.928445	0.890661	0.718875	0.661174	0.506561	0.505903	0.438667
FBgn0003002	H2AZ-	0.407304	1.32745	1.04366	0.715671	0.775511	0.63837	0.656072	0.454236	0.354897	0.283286	0.266717	0.29682
FBgn0003016	H2AZ+	1.29524	1.13922	1.1063	1.05853	1.20632	1.3829	1.55338	1.69626	1.5257	1.4214	1.36876	1.31174
FBgn0003028	H2AZ+	1.71845	1.36129	1.44553	1.51897	1.4598	1.47823	1.47599	1.16924	1.17989	1.06255	1.00313	0.929275
FBgn0003041	zld-dep	1.62728	1.8947	1.84446	1.67474	1.54429	1.2174	1.0993	1.03884	1.04923	1.11485	1.18564	1.17165
FBgn0003042	H2AZ+	1.30841	1.22686	1.3013	1.19947	1.13445	0.974867	0.908013	0.794844	0.665146	0.621404	0.567585	0.603027
FBgn0003044	H2AZ-	1.56768	1.38287	1.37812	1.315	1.26279	1.01026	1.04519	0.9131	0.724588	0.634034	0.592768	0.627491
FBgn0003046	H2AZ+	-0.911372	-0.596947	-0.73208	-0.91904	-0.709428	-1.08064	-0.960887	-1.14537	-1.26852	-0.840695	-0.560669	-0.948802
FBgn0003048	zld-dep	1.5488	1.52981	1.63305	1.50225	1.46389	1.26974	1.39775	1.2327	1.16944	1.11857	1.07431	1.1792
FBgn0003053	H2AZ-	0.806293	1.03873	1.45049	1.47798	1.53223	1.36466	1.45327	1.27026	1.13843	1.08043	1.00698	1.20516
FBgn0003062	zld-dep	1.17291	1.40382	1.5148	1.568	1.44979	1.52315	1.30172	1.15132	0.969844	1.01644	0.996738	1.32615
FBgn0003067	zld-dep	-1.02233	-1.04953	-1.17402	-1.13843	-1.27565	-1.31671	-1.2491	-1.37192	-1.42646	-1.398	-1.36615	-1.2309
FBgn0003074	H2AZ+	1.5536	1.06077	1.23656	1.14434	1.03289	1.00725	1.06317	1.18375	1.24063	1.44441	1.58749	1.82967
FBgn0003079	H2AZ+	1.43526	1.43669	1.34321	1.33002	1.21035	1.04275	1.09358	0.886814	0.93789	0.939647	1.04303	1.01891
FBgn0003082	H2AZ+	1.03032	0.618244	0.974038	0.937761	0.795486	0.529257	0.210548	0.068388	-0.0943765	-0.160621	-0.291914	-0.373575
FBgn0003087	H2AZ-	1.57291	1.68898	1.41294	1.34621	1.20361	1.02374	1.04734	0.770656	0.75788	0.917588	1.08783	1.06793
FBgn0003090	H2AZ-	0.119418	0.00315543	0.0465153	0.368851	0.832006	1.04045	1.13832	1.0505	0.859694	0.737795	0.678389	0.618207
FBgn0003091	H2AZ-	-0.410966	-0.258011	-0.356337	-0.699651	-0.0797918	0.0385558	0.360038	0.807547	1.03717	1.12808	1.15556	1.24714
FBgn0003117	H2AZ-	0.328679	1.02085	1.37663	1.30264	1.24647	0.993336	0.865175	0.579748	0.540271	0.492369	0.495645	0.407628
FBgn0003118	H2AZ-	0.795035	1.18084	1.56047	1.58706	1.51801	1.22262	1.21886	1.12926	1.10357	1.11579	1.13864	1.24428
FBgn0003124	H2AZ+	1.90219	2.0595	1.9837	1.95457	1.81864	1.47927	1.41601	1.13112	1.03889	1.19008	1.36549	1.37703
FBgn0003129	H2AZ-	-0.25314	0.252984	0.624566	0.851158	0.714907	0.53484	0.498111	0.259171	0.346173	0.211713	0.0710931	0.0943045
FBgn0003134	H2AZ+	1.51781	1.60594	1.38433	1.40297	1.35846	1.3796	1.41156	1.34693	1.35811	1.34156	1.35351	1.37777
FBgn0003137	H2AZ-	0.709245	0.694351	1.23138	1.409	1.66699	1.76769	1.97482	2.05525	2.11189	2.08851	2.05923	2.13172
FBgn0003139	H2AZ+	1.3687	1.35167	1.19651	1.24284	1.13645	1.19385	1.05007	0.948947	0.884684	0.853891	0.894751	0.872118
FBgn0003141	H2AZ+	1.14643	1.32047	1.24068	1.1283	1.06131	0.95556	0.97948	0.796996	0.72734	0.906784	0.959513	0.857051
FBgn0003145	zld-dep	0.242508	1.15473	0.671764	0.306237	0.299241	-0.0300887	-0.119778	-0.392783	-0.340725	-0.407631	-0.421726	-0.557929
FBgn0003149	H2AZ-	0.259861	0.0712885	0.583608	0.201712	0.520442	0.718337	0.968051	1.60953	1.85728	1.92422	1.89571	1.93405
FBgn0003159	H2AZ-	1.36321	0.80241	0.502019	0.498086	0.559806	0.471428	0.604341	0.819374	1.12278	1.14466	1.17658	1.31493
FBgn0003165	H2AZ-	1.6806	1.64051	1.54793	1.57436	1.52259	1.49526	1.68053	1.5541	1.595	1.54991	1.5399	1.66049
FBgn0003169	H2AZ+	1.61582	1.7557	1.51083	1.60104	1.56289	1.51118	1.49379	1.31548	1.25885	1.26386	1.35739	1.39874
FBgn0003174	H2AZ-	-0.0799616	-0.103166	0.377704	0.463938	0.610546	0.88604	1.24839	1.26416	0.789669	0.435551	0.262716	0.264247
FBgn0003175	H2AZ+	1.12022	1.02747	1.37769	1.28697	1.25689	1.16657	1.22745	1.1819	1.11943	1.08625	1.05795	1.10224
FBgn0003204	H2AZ+	1.47339	0.731757	0.736001	0.915956	1.00931	1.07646	1.05906	0.892307	0.887793	0.82897	0.806482	1.15563
FBgn0003205	H2AZ+	1.52302	1.75194	1.63915	1.61427	1.52038	1.4814	1.45981	1.27754	1.17602	1.14124	1.18769	1.18747
FBgn0003206	H2AZ+	1.23381	1.19942	1.02069	1.09791	1.1401	1.20876	1.23563	1.20633	1.2612	1.33356	1.35875	1.34433
FBgn0003209	H2AZ+	1.22978	0.945532	1.30879	1.30165	1.24256	1.12663	1.21196	1.20276	1.15956	1.34169	1.43523	1.45745
FBgn0003210	H2AZ+	1.44288	1.49255	1.30666	1.29097	1.18931	1.113	1.16253	1.02075	0.996294	1.00264	1.07289	1.08705
FBgn0003218	H2AZ-	1.38954	0.875079	0.630169	0.688295	0.800842	0.906236	1.03743	1.10142	1.22164	1.29489	1.32815	1.45337
FBgn0003231	H2AZ+	1.74644	1.87948	1.58048	1.56232	1.39358	1.31878	1.39956	1.27537	1.35979	1.42715	1.52389	1.61203
FBgn0003254	H2AZ-	0.759236	1.57887	1.90282	2.02736	1.99919	1.83961	1.73685	1.37852	1.23426	1.05424	0.988612	1.06694
FBgn0003255	H2AZ-	-0.671311	-0.278762	0.00196061	-0.522527	-0.328955	-0.140217	-0.0562098	0.314284	0.51366	0.36552	0.35639	0.305076
FBgn0003256	H2AZ-	1.55439	1.63787	1.38496	1.41571	1.36096	1.5458	1.4704	1.36979	1.42644	1.39733	1.41209	1.42183
FBgn0003261	H2AZ-	1.8997	2.19644	2.1508	2.16492	2.13562	2.14886	2.04015	1.86026	1.82937	1.81465	1.81424	2.06763
FBgn0003268	H2AZ+	1.57352	1.22563	1.50108	1.58177	1.47431	0.959995	0.813098	0.581411	0.378397	0.390736	0.451986	0.425629
FBgn0003270	zld-dep	0.67944	1.09491	0.306568	0.427908	0.0669353	-0.571948	-0.70074	-0.619334	-1.15467	-0.701783	-0.774299	-0.620597
FBgn0003274	H2AZ+	1.85436	2.16591	2.09894	2.1786	2.05705	2.36187	2.08439	1.99367	1.97052	1.9991	1.93858	2.19279
FBgn0003275	H2AZ+	1.01506	1.22857	1.2914	1.23099	1.14326	1.20387	0.955607	0.772972	0.625329	0.642738	0.670167	0.809195
FBgn0003277	H2AZ+	1.59578	1.68341	1.61888	1.55893	1.4673	1.22524	1.38261	1.15821	1.08922	1.11623	1.23227	1.45055
FBgn0003278	H2AZ+	1.08803	1.12091	1.128	1.14551	1.16511	0.984675	1.17017	0.90611	0.962403	0.887834	0.877552	1.13946
FBgn0003279	H2AZ+	1.74903	2.0267	2.03507	2.07151	1.9239	1.98755	1.90315	1.81896	1.81086	1.84846	1.8184	2.13624
FBgn0003285	zld-dep	0.356399	0.890463	1.35747	1.41232	1.46954	1.49635	1.52801	1.27437	1.22791	1.11379	1.04314	0.96155
FBgn0003292	H2AZ-	1.22242	0.826629	0.825713	0.619143	0.647138	0.968632	1.29696	1.33091	0.7368	0.503103	0.244815	-0.160206
FBgn0003295	H2AZ-	-0.767091	-0.891605	-0.953048	-0.91904	-0.380314	0.0785361	0.272424	0.296925	0.0882568	-0.0939658	-0.155557	-0.597603
FBgn0003300	H2AZ-	0.523157	1.20121	1.05499	0.994645	0.835991	0.589363	0.568551	0.367871	0.210529	0.0905299	0.0580216	0.157098
FBgn0003301	H2AZ-	0.668899	0.494852	0.734403	0.710198	0.826749	0.867901	1.02957	0.884525	0.907211	0.929368	0.866575	0.913035
FBgn0003302	H2AZ+	0.932201	0.425234	0.78809	0.823457	0.823882	0.623132	0.452583	0.304754	0.184589	0.104461	0.105232	0.0850802
FBgn0003308	zld-dep	0.33967	1.19262	1.16284	0.837918	0.787739	0.667962	0.702956	0.883209	0.990691	0.798557	0.667469	0.619515
FBgn0003310	H2AZ-	1.45601	1.56026	1.73622	1.69513	1.571	1.33482	1.32434	1.15636	1.02948	0.98031	1.00144	1.03737
FBgn0003312	zld-dep	-0.0631351	0.524578	0.912116	0.855257	0.601529	0.0907797	-0.243944	-0.319851	-0.45041	-0.360016	-0.499722	-0.391822
FBgn0003313	zld-dep	-1.02233	-1.04953	-1.17402	-1.13843	-1.27565	-1.31671	-1.2491	-1.37192	-1.42646	-1.398	-1.36615	-1.2309
FBgn0003317	H2AZ+	1.43136	1.52783	1.48239	1.49762	1.43414	1.36742	1.33414	1.13389	1.06995	1.03409	1.11014	1.11045
FBgn0003321	H2AZ+	1.43058	1.42354	1.41917	1.38971	1.30526	1.17669	1.18718	1.15621	1.17398	1.17719	1.19621	1.24875
FBgn0003326	zld-dep	0.854276	1.83098	1.97989	1.90573	1.63962	0.988496	0.760136	0.723204	0.771494	0.82945	0.81147	0.922323
FBgn0003328	H2AZ-	0.734551	0.882271	0.944371	1.21178	1.47541	1.51713	1.3773	1.27902	1.34894	1.37361	1.34175	1.37186
FBgn0003330	H2AZ+	1.10024	1.25462	1.16782	1.21366	1.07424	1.11713	0.933702	0.778465	0.665779	0.654716	0.658324	0.694797
FBgn0003334	H2AZ-	1.52432	1.34905	1.28634	1.27975	1.27467	1.18529	1.14837	1.00205	0.939317	0.831335	0.834707	0.873658
FBgn0003339	H2AZ-	-0.0581349	0.481411	0.879292	0.936413	1.01408	0.933858	0.966474	0.924331	0.806894	0.710885	0.65553	0.616615
FBgn0003345	H2AZ+	0.90494	1.1929	1.55855	1.65852	1.77259	1.81453	1.76792	1.57312	1.5118	1.46194	1.45831	1.49054
FBgn0003346	H2AZ+	1.48696	1.68021	1.6983	1.5371	1.36854	1.12625	1.0999	0.856443	0.807654	0.834035	0.982829	0.946772
FBgn0003360	H2AZ+	2.07171	2.37253	2.22904	2.1627	1.96993	2.08468	2.0608	1.97843	2.13718	2.25424	2.31344	2.62692
FBgn0003371	H2AZ-	1.45691	1.66534	1.63438	1.60049	1.54391	1.49713	1.56301	1.54726	1.54457	1.49649	1.48723	1.57314
FBgn0003388	H2AZ+	-0.573785	-0.416559	-0.356337	0.256346	0.758265	0.745377	0.387359	-0.239166	-0.295285	0.140606	0.298183	0.434815
FBgn0003390	H2AZ+	-0.344703	-0.28317	-0.111744	0.309517	0.37914	0.140494	0.0745618	0.238521	0.467922	0.432986	0.359165	0.345459
FBgn0003391	zld-dep	1.67534	2.08169	2.03129	1.99859	1.9519	1.85139	1.91807	1.73985	1.54022	1.4324	1.43356	1.4768
FBgn0003392	H2AZ-	1.47957	1.527	1.30613	1.29894	1.40464	1.43668	1.55945	1.57594	1.68574	1.65508	1.63691	1.69447
FBgn0003396	zld-dep	1.34531	1.59267	1.52415	1.46824	1.50693	1.21912	1.29454	1.29276	1.31253	1.37431	1.37177	1.57824
FBgn0003410	H2AZ+	1.53611	1.62191	1.47139	1.45965	1.35998	1.32027	1.3195	1.17751	1.13293	1.09366	1.15645	1.15466
FBgn0003411	zld-dep	0.488526	1.24058	1.1038	1.0649	1.10239	0.590479	0.128614	0.0877335	-0.0574088	0.00911235	-0.0111045	-0.134035
FBgn0003415	H2AZ-	1.74849	1.63628	1.71369	1.6218	1.55582	1.37201	1.53622	1.40872	1.24381	1.25947	1.30446	1.47835
FBgn0003416	H2AZ+	1.48931	1.60755	1.49963	1.46714	1.40175	1.27806	1.28413	1.12457	1.07916	1.04875	1.11006	1.14253
FBgn0003423	H2AZ-	1.48525	1.16973	0.792125	0.793098	0.78356	0.920118	1.06037	1.1623	1.26795	1.31633	1.31477	1.46829
FBgn0003430	H2AZ-	0.391698	1.10131	1.35679	1.27252	1.1083	0.904874	0.840546	0.606166	0.374883	0.211643	0.139813	0.170673
FBgn0003435	H2AZ-	0.590409	0.856307	1.2994	1.32741	1.3356	1.53801	1.7697	1.78441	1.74066	1.68408	1.65083	1.69698
FBgn0003444	zld-dep	1.5194	1.85738	1.63276	1.48267	1.39412	1.23498	1.28146	1.01988	0.973632	0.987166	1.06794	1.05742
FBgn0003447	H2AZ-	1.5708	1.72698	1.52816	1.50066	1.52412	1.71793	1.60603	1.48792	1.18355	1.12023	1.20539	1.18277
FBgn0003448	H2AZ-	0.533584	1.35957	1.35815	1.29067	1.12189	0.947563	0.85321	0.673358	0.524405	0.419038	0.4105	0.276996
FBgn0003449	H2AZ+	1.31309	1.4405	1.41265	1.41051	1.28479	1.21911	1.1238	0.943513	0.831623	0.819281	0.874152	0.817974
FBgn0003459	zld-dep	1.48094	1.63724	1.38412	1.41222	1.3831	1.05893	1.11006	0.940485	0.848725	0.797042	0.887527	0.839613
FBgn0003460	H2AZ-	0.107319	0.354979	0.76927	0.698005	0.885044	0.887774	0.821381	0.873512	0.678109	0.471256	0.30195	0.251095
FBgn0003462	H2AZ-	1.44714	1.59144	1.11902	1.19513	0.938279	1.26789	1.13385	0.984889	0.954668	1.06388	1.13468	1.3248
FBgn0003463	zld-dep	0.773797	1.74382	1.54137	1.45461	1.25897	1.22257	1.14647	1.03822	1.19263	1.11963	1.07645	1.12279
FBgn0003464	H2AZ+	1.31603	0.989331	1.12425	1.17032	1.16524	1.07399	1.03357	0.933498	0.845169	0.824858	0.797137	0.925578
FBgn0003475	H2AZ-	1.23102	1.08991	0.946437	0.871696	0.984816	1.03654	1.18677	1.32294	1.37164	1.23436	1.1433	1.02476
FBgn0003479	H2AZ+	1.11266	0.959323	0.898049	0.892019	0.787739	0.661566	0.490968	0.343036	0.31461	0.257525	0.191517	0.252678
FBgn0003480	H2AZ+	0.893469	0.533536	0.508593	0.522312	0.358297	0.281449	0.163271	0.149197	0.0165461	-0.10744	-0.055468	-0.226368
FBgn0003486	zld-dep	0.78813	1.72565	1.45015	1.02396	0.633908	0.423373	0.258922	0.211371	0.109079	0.152096	0.0712045	0.120732
FBgn0003499	H2AZ-	-0.120102	-0.0782373	0.00983236	0.0129069	0.536167	0.984417	1.13546	1.16869	1.08402	0.958934	0.8354	0.729005
FBgn0003502	zld-dep	1.70034	1.95153	1.7767	1.8178	1.89669	1.85886	1.89295	1.65118	1.57701	1.47954	1.49133	1.5318
FBgn0003510	zld-dep	-1.02233	-1.04953	-1.17402	-1.13843	-1.27565	-1.31671	-1.2491	-1.37192	-1.42646	-1.398	-1.36615	-1.2309
FBgn0003511	zld-dep	-1.02233	-1.04953	-1.17402	-1.13843	-1.27565	-1.31671	-1.2491	-1.37192	-1.42646	-1.398	-1.36615	-1.2309
FBgn0003512	zld-dep	1.15483	1.27338	1.21866	1.27345	1.12949	1.18836	0.952676	0.773433	0.667963	0.673591	0.670994	0.723968
FBgn0003513	H2AZ+	-0.547928	-0.367096	-0.0143912	0.236433	0.45499	0.484613	0.50418	0.3773	0.335142	0.197414	0.0892728	0.111734
FBgn0003514	H2AZ+	1.27916	1.481	1.51209	1.54072	1.4976	1.52819	1.45107	1.32559	1.31599	1.31792	1.2973	1.33044
FBgn0003517	H2AZ+	1.91201	2.22908	2.17255	2.22152	2.08459	2.24497	2.11033	1.98708	1.97324	1.97228	1.87741	2.18872
FBgn0003520	H2AZ+	1.59638	1.73707	1.77973	1.73143	1.65282	1.43828	1.51033	1.37341	1.28422	1.2551	1.29246	1.3624
FBgn0003525	H2AZ-	1.7152	1.64849	1.8448	1.74046	1.76464	1.64025	1.44828	1.11998	0.953864	0.9551	1.0579	1.04087
FBgn0003545	H2AZ+	1.41694	1.55706	1.54035	1.47331	1.28944	0.853397	0.741628	0.463885	0.274669	0.339099	0.451316	0.456023
FBgn0003557	H2AZ+	1.48994	1.31761	1.38045	1.3308	1.3216	1.20148	1.16969	1.02247	1.07097	1.06496	1.14158	1.24423
FBgn0003559	H2AZ+	0.967034	1.10819	1.24409	1.24301	1.18814	1.05509	1.03215	0.911291	0.79074	0.729449	0.730079	0.752468
FBgn0003567	H2AZ+	1.61403	1.82891	1.67044	1.68783	1.63548	1.60269	1.47223	1.26621	1.1653	1.14028	1.2658	1.18587
FBgn0003575	H2AZ-	1.4486	1.61059	1.45066	1.42343	1.37594	1.28804	1.31623	1.2551	1.20564	1.21792	1.23728	1.30428
FBgn0003598	H2AZ+	1.60975	1.67453	1.47306	1.47496	1.33511	1.17251	1.20501	0.969316	0.890678	0.936002	1.11323	1.13413
FBgn0003607	H2AZ-	1.59524	1.9014	1.95244	1.92312	1.76319	1.56743	1.40551	1.1717	1.04621	1.06937	1.1774	1.18879
FBgn0003612	H2AZ+	1.71914	1.768	1.72632	1.6848	1.57412	1.32562	1.39396	1.2035	1.11496	1.11211	1.17841	1.28681
FBgn0003638	H2AZ-	1.34979	1.3945	1.39267	1.37665	1.29328	1.17741	1.24194	1.14175	1.06967	1.01479	1.00116	1.06179
FBgn0003651	H2AZ-	-0.0417211	0.020774	0.698852	0.982036	1.09497	0.990836	1.10831	1.02886	0.942221	0.911293	0.889766	0.908754
FBgn0003654	H2AZ+	0.881635	0.762306	0.731183	0.797318	0.784959	0.778521	0.754984	0.705532	0.668402	0.645233	0.656652	0.697787
FBgn0003656	H2AZ+	1.66941	1.66931	1.47573	1.41481	1.32943	1.24221	1.35272	1.26241	1.22432	1.21346	1.2567	1.40273
FBgn0003660	H2AZ+	1.32944	1.49464	1.46772	1.48395	1.47125	1.55456	1.46523	1.34748	1.27175	1.25706	1.26979	1.28566
FBgn0003676	H2AZ+	1.6979	1.32586	1.3126	1.39164	1.41438	1.63035	1.50552	1.40299	1.31339	1.20224	1.1015	1.25035
FBgn0003683	zld-dep	1.01758	1.86181	0.649561	0.00446609	-0.211536	-0.359072	-0.296084	-0.307032	-0.9054	-0.555814	-0.648905	-0.165052
FBgn0003701	H2AZ+	1.68997	1.84185	1.69081	1.65468	1.50754	1.10163	1.22254	0.97234	0.87379	1.02766	1.25241	1.24894
FBgn0003714	H2AZ+	1.03502	0.907628	0.771417	0.700861	0.742695	1.00066	0.847275	0.861412	0.888657	0.843814	0.7884	0.831583
FBgn0003716	zld-dep	1.2275	1.46292	1.63953	1.57123	1.57266	1.46961	1.47206	1.35073	1.27367	1.21447	1.17845	1.16039
FBgn0003719	zld-dep	0.835397	1.61533	1.2796	1.31033	1.3021	0.802742	0.445655	0.337834	0.164311	0.207351	0.240476	0.275714
FBgn0003720	zld-dep	0.568768	1.33584	0.892732	0.8633	0.896367	0.637014	0.459497	0.2989	0.031573	0.0150312	-0.0586789	-0.252155
FBgn0003721	H2AZ+	1.75868	1.96699	1.77785	1.72016	1.73056	1.81484	1.94093	2.06726	2.2616	2.30545	2.2875	2.37518
FBgn0003731	zld-dep	0.926749	1.70421	1.82796	1.77003	1.69862	1.52259	1.61921	1.49702	1.456	1.3596	1.2542	1.35895
FBgn0003741	H2AZ+	0.6548	0.712913	0.838678	0.913545	0.860004	0.553482	0.508725	0.300863	0.109853	0.0635099	0.138067	-0.0251079
FBgn0003744	H2AZ+	1.38635	0.948707	1.00906	1.15241	1.1404	1.05483	1.08273	1.02547	0.970384	0.906591	0.88548	0.892643
FBgn0003751	H2AZ-	0.534981	-0.241367	-0.270817	-0.379469	-0.362251	-0.465548	-0.554096	-0.692267	-0.805051	-0.758566	-0.9493	-1.13847
FBgn0003862	H2AZ-	1.655	1.76289	1.82334	1.75483	1.75062	1.4539	1.6784	1.65171	1.62368	1.59991	1.56563	1.7216
FBgn0003865	zld-dep	0.618517	1.13792	0.306568	-0.206482	-0.581295	-0.686652	-0.657112	-0.918817	-0.955356	-0.895324	-0.807819	-0.801359
FBgn0003866	H2AZ-	0.593866	1.37797	1.61303	1.58236	1.55861	1.44266	1.49225	1.39798	1.34529	1.28249	1.24467	1.2745
FBgn0003867	H2AZ+	-0.279357	0.00266919	0.253313	0.343517	0.540232	0.902642	0.755016	0.478982	0.869935	1.0066	0.830981	0.464474
FBgn0003870	H2AZ-	1.36539	1.06321	1.39063	1.57681	1.86802	1.78573	1.84041	1.46883	1.33619	1.1403	0.99105	1.14485
FBgn0003882	H2AZ+	1.37508	1.29251	1.07127	1.04763	0.921511	0.742948	0.78734	0.708919	0.641539	0.65642	0.745283	0.694563
FBgn0003884	H2AZ-	2.07862	2.46782	2.49962	2.53523	2.39874	2.37993	2.36026	2.19996	2.09006	2.06418	2.02176	2.16113
FBgn0003885	zld-dep	1.33758	1.53741	1.67154	1.63395	1.50754	1.18177	1.17084	1.0507	0.991482	0.947564	0.962213	1.12165
FBgn0003888	H2AZ-	0.515698	0.698856	1.06395	1.42266	1.69944	2.03911	2.05496	1.86438	1.43507	1.18042	1.00314	0.971617
FBgn0003891	H2AZ+	1.78985	1.52957	1.64844	1.64059	1.70402	1.56536	1.7826	1.79064	1.7478	1.69609	1.66793	1.74743
FBgn0003892	zld-dep	0.700378	1.57885	1.73047	1.61241	1.58677	1.37788	1.34688	1.08478	0.705693	0.718287	0.684558	0.7826
FBgn0003896	H2AZ-	0.317797	1.05459	1.33418	1.2936	1.36253	1.37912	1.34062	1.11661	1.07339	0.934117	0.83779	0.823089
FBgn0003900	zld-dep	0.428465	1.31686	1.15736	0.768058	0.761289	0.401459	0.32042	0.219002	-0.00604482	-0.086575	-0.129887	-0.0327834
FBgn0003941	H2AZ-	1.81224	2.03164	1.98659	2.00647	1.96963	2.00192	1.98797	1.93368	1.95622	1.92921	1.88695	2.05257
FBgn0003942	H2AZ-	2.0706	2.33371	2.2602	2.28158	2.23232	2.43978	2.30672	2.21816	2.26387	2.24051	2.20615	2.38199
FBgn0003943	H2AZ-	1.68189	1.55106	1.55417	1.84015	1.90685	1.92688	1.81125	1.66139	1.5609	1.55186	1.48327	1.44882
FBgn0003944	H2AZ-	0.270814	0.944026	1.3072	1.37755	1.38106	1.31225	1.32415	1.19964	1.14329	1.03482	0.957972	0.933059
FBgn0003950	H2AZ+	0.491056	0.341562	0.354833	0.418799	0.578237	0.247033	-0.096105	-0.333193	-0.610293	-0.524346	-0.634725	-0.647604
FBgn0003963	H2AZ-	0.726206	0.857322	1.23155	1.06937	1.10527	0.817028	0.838428	0.782077	0.643839	0.555378	0.539818	0.636027
FBgn0003964	H2AZ+	1.36165	1.02799	0.975921	1.00749	0.99239	0.918514	0.94203	0.820174	0.741092	0.698948	0.641257	0.660462
FBgn0003969	H2AZ-	1.58294	1.64076	1.59205	1.59949	1.57656	1.57187	1.51575	1.3671	1.30881	1.26217	1.31275	1.29285
FBgn0003975	H2AZ-	-0.395306	-0.000399779	0.0666561	0.363394	0.54124	0.664217	0.719668	0.540834	0.350434	0.181025	0.218534	0.0438089
FBgn0003977	H2AZ+	1.21733	1.37637	1.44433	1.29185	1.19988	0.981693	1.00361	0.883539	0.656666	0.647851	0.724487	0.825049
FBgn0003978	zld-dep	1.03353	1.14595	1.2302	1.184	1.03033	0.847615	0.669754	0.533233	0.387435	0.312434	0.335335	0.296363
FBgn0003984	zld-dep	0.455644	1.0222	1.36265	1.28021	1.25321	0.874978	1.04626	1.17604	1.161	0.974243	0.851492	0.726908
FBgn0003997	H2AZ-	0.701277	1.07931	1.40228	1.35533	1.42371	1.39251	1.26022	0.903024	0.611805	0.492535	0.484455	0.381362
FBgn0004034	H2AZ+	-0.319671	0.197936	-0.0498488	-0.442983	-0.161269	-0.220245	-0.585547	0.374187	1.23129	1.26604	1.18612	0.880549
FBgn0004047	H2AZ-	0.222252	-0.335606	-0.270817	-0.351929	-0.328955	-0.36878	-0.486601	-0.65377	-0.725867	-0.748219	-0.785343	-1.0642
FBgn0004049	H2AZ+	1.46706	1.61612	1.52796	1.46188	1.38415	1.19101	1.2873	1.07922	1.06794	1.09836	1.15383	1.17779
FBgn0004050	H2AZ-	1.26039	1.30472	1.34166	1.29491	1.20411	1.19697	1.0752	0.986334	0.882176	0.822934	0.758355	0.735941
FBgn0004052	zld-dep	0.837231	1.82836	0.518205	0.177903	-0.190461	-0.406722	-0.317451	-0.42722	-0.864562	-0.523737	-0.98673	-0.210102
FBgn0004053	zld-dep	0.649294	1.31344	0.222929	-0.13254	-0.298836	-0.452708	-0.701112	-0.619334	-0.908479	-0.567219	-0.604748	-0.739285
FBgn0004054	zld-dep	0.468482	0.906439	0.234665	-0.326594	-0.618516	-0.711832	-0.874644	-1.01284	-1.3101	-0.895324	-0.958572	-1.0319
FBgn0004055	H2AZ+	1.16462	1.32469	1.26569	1.32571	1.37298	1.37298	1.36522	1.27665	1.39486	1.44596	1.48738	1.53403
FBgn0004066	H2AZ+	1.65582	1.80539	1.36631	1.43538	1.24496	1.36699	1.20081	0.942965	0.828861	0.86687	0.997142	0.970823
FBgn0004102	H2AZ-	0.488464	1.28351	1.17068	1.14504	1.15198	1.13332	0.983709	0.878564	0.83157	0.732679	0.667672	0.603881
FBgn0004103	H2AZ+	1.63982	1.86117	1.88392	1.85105	1.81522	1.74538	1.71359	1.60813	1.567	1.52396	1.48228	1.5185
FBgn0004106	H2AZ+	1.56601	1.81353	1.71202	1.63326	1.50787	1.26807	1.23211	0.903334	0.811092	0.877613	1.0717	1.0323
FBgn0004107	H2AZ+	1.45976	1.36683	1.44887	1.39175	1.32135	0.8647	0.799608	0.691622	0.377587	0.370583	0.283982	0.396173
FBgn0004108	zld-dep	1.48396	2.34233	1.95823	1.95142	1.99721	2.03813	1.97779	1.75486	1.47428	1.31389	1.2245	1.29903
FBgn0004110	H2AZ+	0.0723625	0.782065	1.16741	0.94964	0.668701	0.106298	0.0210871	-0.0126156	-0.160209	-0.294357	-0.446102	-0.369583
FBgn0004118	H2AZ-	-0.0774481	0.554248	0.821474	0.727214	0.719521	0.476682	0.537118	0.749531	0.947769	0.982395	0.969521	0.952291
FBgn0004132	H2AZ+	1.09132	1.17218	1.10077	1.10828	1.00793	1.13876	0.973869	0.733782	0.546243	0.514748	0.570284	0.471458
FBgn0004143	zld-dep	0.518232	0.989706	-0.511112	-0.629024	-0.767044	-0.815245	-1.15135	-1.01284	-1.16111	-1.02581	-1.07704	-0.560285
FBgn0004167	H2AZ-	1.4721	1.16262	1.48155	1.56739	1.75033	1.59833	1.88306	1.86869	1.7714	1.92459	1.9741	2.28815
FBgn0004168	H2AZ-	-0.266714	-0.78507	-0.290144	-0.571317	-0.258439	-0.0482161	0.18408	0.7617	0.996523	1.04733	1.02101	1.12626
FBgn0004170	zld-dep	0.724891	1.19547	0.997339	0.994645	0.9203	0.197353	0.0293463	-0.200669	-0.363019	-0.430314	-0.483628	-0.269438
FBgn0004177	H2AZ+	1.81733	2.07434	1.95613	1.92973	1.83029	1.84151	1.74306	1.61209	1.60496	1.6079	1.64054	1.70706
FBgn0004179	zld-dep	1.54181	1.73088	1.60205	1.60176	1.50383	1.29695	1.37242	1.31644	1.40305	1.38442	1.40039	1.51016
FBgn0004197	H2AZ-	-0.0362803	0.0347419	0.242255	0.761084	1.26423	1.38601	1.35845	1.05676	0.995619	0.877168	0.743362	0.710768
FBgn0004198	H2AZ-	0.255753	0.425527	0.90703	1.06309	1.30156	1.30907	1.44245	1.39448	1.40403	1.33147	1.30922	1.37052
FBgn0004227	H2AZ+	0.996221	1.31397	1.49019	1.37384	1.29356	1.19783	1.16049	1.09562	0.908459	0.899771	0.92407	0.842597
FBgn0004237	H2AZ-	1.65742	1.80635	1.87983	1.77722	1.68819	1.47345	1.4474	1.36219	1.11688	1.11899	1.18636	1.22116
FBgn0004359	H2AZ+	1.11839	1.07299	0.985173	0.906201	0.969879	1.15005	1.17083	0.968556	0.996972	0.944045	0.840439	0.719923
FBgn0004360	H2AZ-	-0.355132	0.0187285	0.539567	0.665824	0.73841	0.547707	0.542479	0.559985	0.261162	0.146078	0.0074759	0.0218848
FBgn0004362	H2AZ-	2.01055	2.35562	2.45352	2.46635	2.37143	2.31314	2.11654	1.82679	1.59679	1.51354	1.49509	1.56244
FBgn0004363	H2AZ+	1.99607	2.149	1.98783	1.91913	1.83351	2.03179	1.96258	1.9255	1.99738	1.98357	1.93244	2.15091
FBgn0004364	H2AZ-	0.634854	1.38917	1.61196	1.57514	1.57381	1.41284	1.45401	1.32071	1.174	0.968089	0.845688	0.90135
FBgn0004367	H2AZ+	1.28589	0.849577	1.06707	0.948775	0.876103	0.553543	0.547035	0.436632	0.217312	0.166751	0.115517	0.204511
FBgn0004368	H2AZ-	1.53179	1.64763	1.64853	1.51855	1.35915	1.24853	1.33728	1.27784	1.1236	1.07101	1.07066	1.17876
FBgn0004369	H2AZ-	1.15438	0.978605	1.23306	1.2394	1.27289	1.18669	1.37004	1.35465	1.2922	1.25306	1.226	1.32612
FBgn0004370	H2AZ+	1.56046	1.59736	1.18794	1.19967	1.15081	1.3758	1.50788	1.56046	1.5269	1.46372	1.46805	1.48292
FBgn0004373	H2AZ-	1.73128	1.8993	1.8548	1.81724	1.7667	1.56506	1.63005	1.60521	1.63698	1.60289	1.65216	1.68459
FBgn0004374	H2AZ+	1.10137	1.21015	1.32715	1.19632	1.03183	0.726176	0.487328	0.570445	0.599675	0.375621	0.272089	0.330016
FBgn0004379	H2AZ+	1.5155	1.61352	1.64853	1.59266	1.47983	1.08246	0.984004	0.669579	0.452597	0.517763	0.72194	0.662818
FBgn0004380	H2AZ+	1.31193	0.960952	0.957368	0.894085	0.894069	0.986935	1.05778	1.10091	1.11503	1.0399	1.00647	0.908278
FBgn0004381	H2AZ+	1.41014	0.79453	0.722988	0.793098	0.825524	1.04307	0.98575	1.08138	1.1178	1.02468	0.985975	0.885755
FBgn0004387	H2AZ+	1.40973	1.23758	1.20431	1.25475	1.33592	1.35964	1.31817	1.18466	1.17802	1.1274	1.11433	1.15542
FBgn0004389	zld-dep	0.719776	1.49795	0.198076	-0.0837497	-0.362251	-0.564868	-0.486601	-0.533582	-0.867291	-0.617515	-0.495259	-0.489213
FBgn0004390	H2AZ-	1.51873	1.56846	1.55085	1.54012	1.47336	1.27805	1.36125	1.20139	1.14825	1.20747	1.26581	1.31898
FBgn0004391	H2AZ+	1.41952	1.32459	1.3101	1.26014	1.15675	0.846199	0.843153	0.635565	0.518645	0.549205	0.632021	0.671508
FBgn0004394	H2AZ-	0.442615	1.20764	1.64524	1.54509	1.31227	0.953379	0.887112	0.73274	0.625613	0.593514	0.497821	0.597963
FBgn0004395	H2AZ+	1.44339	1.6471	1.467	1.52111	1.52574	1.59793	1.54074	1.50542	1.44622	1.46104	1.50054	1.55812
FBgn0004396	H2AZ-	0.49039	0.883497	1.39114	1.37077	1.51233	1.41652	1.51555	1.3729	1.01321	0.919349	0.873454	1.00246
FBgn0004400	H2AZ+	1.17973	1.16438	1.03065	0.932335	0.689516	0.575285	0.623967	0.718875	0.577327	0.598071	0.683692	0.534619
FBgn0004401	zld-dep	1.73985	2.02478	2.08104	2.0958	2.03897	1.82734	1.80005	1.60601	1.43306	1.36395	1.3708	1.46815
FBgn0004403	H2AZ+	1.74668	2.0504	1.98991	2.02846	1.9439	2.0441	1.98092	1.91263	1.91582	1.93563	1.87932	2.11272
FBgn0004404	H2AZ+	1.29124	1.51786	1.43971	1.51072	1.38568	1.48071	1.33118	1.18753	1.14576	1.18124	1.15591	1.27978
FBgn0004406	H2AZ+	1.30429	1.24632	1.09228	1.12928	1.01811	0.747029	0.721712	0.573859	0.459538	0.463481	0.584257	0.553301
FBgn0004419	H2AZ-	2.28938	2.27106	1.97828	1.86805	1.73367	1.60008	1.69209	1.48096	1.41904	1.40552	1.43724	1.48764
FBgn0004432	H2AZ+	2.03011	1.81035	1.7088	1.77525	1.84513	1.98883	1.85091	1.70502	1.69056	1.62846	1.56139	1.66647
FBgn0004435	H2AZ+	0.522222	0.916383	1.11272	1.11011	1.18684	1.21378	1.34989	1.28793	1.35697	1.28834	1.2314	1.22579
FBgn0004449	zld-dep	1.25901	1.53835	1.86747	1.822	1.80377	1.70602	1.85914	1.81106	1.78082	1.7347	1.69962	1.76673
FBgn0004456	H2AZ-	0.545709	1.31155	1.5273	1.43668	1.5045	1.45375	1.48037	1.50162	1.55047	1.44046	1.42569	1.48922
FBgn0004463	H2AZ+	1.16038	1.19625	1.31893	1.28414	1.26788	1.12693	1.06171	0.869414	0.690993	0.589498	0.558903	0.723096
FBgn0004509	H2AZ+	1.36718	1.49547	1.49019	1.40132	1.33511	1.38619	1.47843	1.41719	1.60483	1.7159	1.6747	1.58024
FBgn0004510	H2AZ+	1.19446	0.610573	0.858819	1.05329	1.0462	0.985369	0.751325	0.636267	0.524335	0.439166	0.396451	0.39403
FBgn0004511	H2AZ-	-0.355132	-0.393992	-0.270817	-0.174804	0.318144	0.54112	0.952153	0.967029	0.114775	-0.116152	-0.516305	-0.592803
FBgn0004512	H2AZ-	0.770974	1.78727	1.38506	0.991255	0.828781	0.646922	0.560675	0.642519	0.700817	0.829914	0.980373	1.51771
FBgn0004552	H2AZ+	-0.767091	-0.742382	-0.602822	-0.379469	-0.581295	-0.386345	-0.585282	-0.249543	-0.107552	-0.00030314	0.0217934	0.106023
FBgn0004556	H2AZ-	1.273	1.34078	1.23739	1.28323	1.22847	1.08945	1.03597	0.852848	0.762559	0.819384	0.892627	0.978152
FBgn0004567	H2AZ-	0.324964	1.07476	1.42875	1.39388	1.25437	1.03316	1.03791	0.784314	0.628866	0.489493	0.383001	0.389859
FBgn0004569	H2AZ-	0.488282	1.00645	1.27989	1.29937	1.21977	1.075	1.0701	1.11854	0.967312	0.893509	0.873822	0.689779
FBgn0004574	H2AZ+	1.3045	1.29945	1.22833	1.30165	1.32692	1.50395	1.38816	1.33083	1.43145	1.45256	1.44211	1.50104
FBgn0004580	H2AZ-	-0.267332	-0.661754	-0.147872	-0.571317	0.00201208	-0.0885145	-0.0814111	0.755429	1.18175	1.35275	1.41788	1.5962
FBgn0004581	H2AZ+	-0.00150143	0.190298	0.403598	0.129936	0.0336399	-0.0635705	-0.282256	-0.376837	-0.35229	-0.35415	-0.24443	-0.285252
FBgn0004583	H2AZ-	0.787363	0.929849	1.18523	1.19986	1.39229	1.21627	1.30919	1.11628	1.03102	1.04573	0.998822	1.03108
FBgn0004584	H2AZ+	1.42293	1.22507	1.59036	1.65168	1.59018	1.31247	1.11033	0.839942	0.578733	0.426362	0.360835	0.411271
FBgn0004587	H2AZ-	1.53405	1.87346	1.92916	1.83992	1.7442	1.62469	1.62431	1.40513	1.28209	1.20312	1.23955	1.40253
FBgn0004595	zld-dep	0.402744	1.02933	1.2907	1.39068	1.42684	1.13276	1.11908	0.988012	0.930991	0.864857	0.843251	0.962354
FBgn0004606	H2AZ-	0.991035	0.797886	1.19876	1.11167	1.15747	1.02273	1.12025	1.0719	0.990285	0.941611	0.954886	0.974891
FBgn0004607	H2AZ+	0.773863	1.42166	1.74242	1.74932	1.85061	1.76859	1.95312	1.83807	1.80115	1.73788	1.66822	1.74541
FBgn0004629	zld-dep	0.97206	1.76522	1.91438	1.92485	2.00553	2.25004	2.19022	2.01633	1.76078	1.62075	1.72352	1.91035
FBgn0004635	H2AZ-	0.508999	1.41318	1.23188	1.30448	1.25835	1.36832	1.26338	1.06762	1.0704	1.01946	0.943248	0.758324
FBgn0004636	zld-dep	1.57566	1.86545	1.89607	1.7924	1.67474	1.62639	1.59318	1.47814	1.45382	1.43065	1.45424	1.46145
FBgn0004638	H2AZ-	1.42041	1.72988	1.73729	1.67878	1.6634	1.61944	1.54861	1.32576	1.30728	1.29099	1.32357	1.29476
FBgn0004643	H2AZ+	1.46256	1.01734	1.27523	1.24522	1.11047	0.840767	0.759661	0.713935	0.62453	0.52171	0.434288	0.383468
FBgn0004644	H2AZ-	0.0731803	0.823812	1.20099	1.13702	1.00862	0.914373	0.795358	0.467431	0.361957	0.320429	0.256654	0.31656
FBgn0004646	H2AZ-	0.804982	1.53437	1.79975	1.81492	1.82816	1.79022	1.82024	1.52417	1.3822	1.29532	1.21316	1.21953
FBgn0004647	H2AZ-	1.72384	1.80127	1.96385	1.96168	1.95252	1.71651	1.7437	1.44189	1.2028	1.20696	1.28552	1.42147
FBgn0004648	H2AZ+	1.65685	1.7311	1.56459	1.56769	1.50522	1.41832	1.54047	1.45372	1.4991	1.47653	1.48534	1.55641
FBgn0004652	H2AZ-	-0.428668	-0.496194	-0.203454	-0.0222972	0.0929236	-0.131729	-0.348503	-0.113524	0.164676	0.597385	0.808763	1.30151
FBgn0004655	H2AZ+	1.64127	1.41753	1.2669	1.34162	1.22995	1.08728	1.128	1.00773	0.964694	0.962009	1.04628	1.19047
FBgn0004656	H2AZ-	1.63081	1.71554	1.81377	1.74877	1.69248	1.53207	1.57841	1.46949	1.44478	1.41953	1.46248	1.60868
FBgn0004666	zld-dep	-0.10245	0.442245	0.76927	0.604069	0.497023	0.192373	0.0817863	-0.0681459	-0.218804	-0.383289	-0.343268	-0.15723
FBgn0004687	H2AZ+	1.37298	1.57815	1.54334	1.54673	1.4805	1.58603	1.49414	1.36695	1.37475	1.37906	1.39546	1.46387
FBgn0004698	H2AZ+	1.77242	1.9745	1.7662	1.70226	1.58919	1.46786	1.56268	1.42178	1.42498	1.46521	1.55813	1.5997
FBgn0004795	zld-dep	1.78337	2.09255	1.75358	1.67921	1.41164	1.35979	1.40067	1.23157	1.07112	1.17647	1.38931	1.47082
FBgn0004797	H2AZ-	1.1796	0.778839	0.721323	1.11244	1.24755	1.58655	1.49334	1.27288	1.31668	1.28932	1.28629	1.24408
FBgn0004811	H2AZ+	1.33848	1.51134	1.42353	1.38766	1.22024	1.14158	0.990436	0.704395	0.615584	0.711474	0.88769	0.88894
FBgn0004828	H2AZ-	1.88327	2.13168	2.24592	2.30124	2.25254	2.35582	2.24797	2.1183	2.14154	2.09963	2.05739	2.16852
FBgn0004832	H2AZ+	0.848613	0.195577	0.382571	0.467919	0.464113	0.38619	0.212093	0.119908	0.00377753	-0.0123873	-0.109681	-0.117695
FBgn0004837	zld-dep	1.28565	1.39026	1.0806	1.08523	0.982333	0.875445	0.92813	0.69923	0.504762	0.578259	0.770633	0.713142
FBgn0004838	H2AZ-	2.09473	2.37958	2.32637	2.30283	2.25728	2.26352	2.21874	2.03011	2.02082	1.9571	1.96467	2.16269
FBgn0004839	H2AZ-	0.374731	1.03767	1.21531	1.30094	1.57293	1.62467	1.69017	1.46419	1.17839	1.05899	0.953171	0.951641
FBgn0004841	H2AZ-	-0.768971	-0.096452	0.0395086	-0.629024	-0.399472	-0.544983	-0.463722	0.195553	0.416401	0.442285	0.488465	0.53148
FBgn0004854	H2AZ-	-0.381414	-0.0333028	0.245984	0.481472	0.644246	0.79925	0.70469	0.571302	0.446034	0.328345	0.266258	0.120761
FBgn0004855	H2AZ+	1.08928	1.22623	1.08993	1.07955	0.954201	0.876827	0.792066	0.675853	0.549453	0.572766	0.649493	0.594955
FBgn0004856	H2AZ+	1.41113	1.63249	1.58429	1.55824	1.4342	1.41982	1.26746	1.12173	1.02169	1.0538	1.1135	1.17663
FBgn0004860	H2AZ-	1.15909	1.24716	1.49258	1.37755	1.33216	1.07294	1.13047	0.992287	0.721419	0.70123	0.7151	0.702863
FBgn0004861	zld-dep	0.743505	1.33908	1.49824	1.40049	1.41717	1.20172	1.27382	1.18217	1.02689	0.915807	0.822518	0.842288
FBgn0004862	H2AZ-	-0.287233	0.15166	0.856097	1.05945	0.647138	0.311618	0.383246	0.288904	0.225193	0.0964274	0.0491348	0.080972
FBgn0004864	H2AZ+	1.50968	1.57072	1.39691	1.42507	1.33075	1.13756	1.24257	1.0939	1.05146	1.00941	1.04781	1.09385
FBgn0004867	H2AZ+	1.93288	2.24735	2.18125	2.23426	2.09448	2.26542	2.08776	1.97583	1.97032	1.97468	1.8853	2.18805
FBgn0004868	H2AZ+	1.69216	1.38743	1.45967	1.53764	1.54026	1.72451	1.64042	1.54816	1.45796	1.40335	1.32057	1.43941
FBgn0004875	H2AZ+	1.68178	1.49805	1.36075	1.36244	1.30247	1.29241	1.37252	1.37888	1.37671	1.38407	1.42791	1.48708
FBgn0004876	H2AZ+	1.57322	1.31653	1.33198	1.44993	1.461	1.39519	1.49369	1.41924	1.49859	1.39446	1.36641	1.49556
FBgn0004878	H2AZ+	-0.0726458	0.504882	0.790114	1.00205	1.24518	0.942157	0.967832	0.714487	0.516388	0.481045	0.403143	0.4135
FBgn0004880	H2AZ-	0.379349	0.894354	1.43191	1.53865	1.61727	1.42752	1.52737	1.50335	1.53589	1.50561	1.46434	1.58775
FBgn0004885	zld-dep	0.330947	0.960898	0.927779	0.947038	1.0615	1.0132	1.13193	1.00021	0.869841	0.945914	0.96098	1.03133
FBgn0004888	H2AZ+	1.50856	1.58428	1.22093	1.31676	1.22824	1.46974	1.36101	1.31662	1.3983	1.44393	1.45518	1.60416
FBgn0004889	H2AZ-	1.69872	1.56064	1.33794	1.2767	1.11753	0.984781	1.07918	1.02526	1.09519	1.18254	1.19397	1.20769
FBgn0004892	H2AZ-	0.0381896	0.794224	0.982609	1.06877	1.0348	0.96086	0.907996	0.71559	0.637383	0.508314	0.423759	0.385085
FBgn0004893	H2AZ-	0.407386	1.11039	1.41455	1.48443	1.64798	1.6354	1.53116	1.28611	1.18191	1.1807	1.17386	1.28635
FBgn0004898	H2AZ+	-0.356836	0.0645606	0.549735	0.729819	0.870117	0.646776	0.504071	0.208788	0.128553	0.0260712	0.0162917	-0.18681
FBgn0004901	H2AZ+	1.33447	0.845229	1.17089	1.29822	1.30219	1.23308	1.07276	0.93575	0.952347	0.892597	0.814815	0.927045
FBgn0004903	H2AZ+	1.28444	1.19035	1.28986	1.29331	1.28536	1.29315	1.18712	1.08549	0.960323	0.913866	0.888302	0.931533
FBgn0004907	H2AZ-	1.79795	2.01533	1.89915	1.94718	2.04331	2.19428	2.23606	2.1866	2.28678	2.25542	2.21851	2.33804
FBgn0004913	H2AZ+	1.59777	1.02403	1.2546	1.24284	1.20237	0.9707	0.927979	0.845535	0.716704	0.660802	0.610843	0.63489
FBgn0004915	H2AZ+	1.38381	1.58448	1.47628	1.4652	1.39256	1.46095	1.30389	1.10377	1.06348	1.07609	1.10696	1.06834
FBgn0004921	H2AZ+	1.30147	1.54756	1.53739	1.57286	1.62	1.76809	1.70627	1.61038	1.64009	1.63614	1.61802	1.70184
FBgn0004924	H2AZ-	1.94813	2.10912	1.86295	1.85609	1.75839	1.66962	1.72527	1.54717	1.50791	1.52748	1.62783	1.70472
FBgn0004926	H2AZ-	1.51944	1.30802	1.51968	1.46966	1.47119	1.50766	1.48166	1.41493	1.36405	1.25325	1.15695	1.29244
FBgn0004956	zld-dep	0.498628	1.22868	1.09176	0.941327	0.711403	0.393813	0.296704	0.0643776	-0.0583635	-0.111633	-0.234898	-0.376367
FBgn0004957	H2AZ+	0.964963	0.910238	0.826913	0.838532	0.676012	0.595337	0.478921	0.25694	0.105727	0.115691	0.182397	0.139524
FBgn0004959	zld-dep	0.0807063	0.978784	0.997339	0.57723	0.053093	-0.356869	-0.215738	0.0562061	0.247366	0.15517	0.0554502	0.124433
FBgn0005198	H2AZ+	1.25754	1.33594	1.26795	1.21534	1.1185	0.971726	1.06147	0.999292	0.900593	0.923545	0.967293	0.97307
FBgn0005278	H2AZ-	1.83787	2.05731	1.87519	1.88131	1.82661	1.80985	1.87223	1.68563	1.66824	1.78091	1.88043	2.18066
FBgn0005322	H2AZ+	1.39234	1.41448	1.02296	1.11296	1.08015	1.1665	1.1855	1.10176	1.05583	1.00469	1.00349	1.03771
FBgn0005355	H2AZ+	1.21787	1.36112	1.32072	1.26908	1.11558	1.05034	0.965771	0.793546	0.686628	0.682803	0.782911	0.691528
FBgn0005386	H2AZ+	1.63906	1.63414	1.61206	1.58083	1.51041	1.19735	1.36728	1.29257	1.16177	1.12492	1.21893	1.21306
FBgn0005411	H2AZ+	1.48756	1.75383	1.73518	1.67312	1.55456	1.61062	1.45069	1.26354	1.18836	1.17004	1.22357	1.27126
FBgn0005427	H2AZ+	1.24503	1.11022	1.14501	1.2577	1.5239	1.62676	1.57885	1.37216	1.27176	1.19613	1.12055	1.0788
FBgn0005533	H2AZ+	1.79918	2.06531	1.99629	2.06241	1.99967	2.13685	2.05473	1.94854	1.96877	1.96893	1.93778	2.10344
FBgn0005536	H2AZ+	1.43017	1.28847	1.39861	1.40318	1.39399	1.24387	1.38541	1.42134	1.4912	1.46039	1.42923	1.43562
FBgn0005558	H2AZ-	0.285691	0.322456	0.71881	0.83545	0.792319	0.593286	0.664442	0.634156	0.600585	0.565541	0.550818	0.543113
FBgn0005561	H2AZ-	0.544898	0.526915	0.672737	1.00569	1.23615	1.13443	1.19866	1.03761	0.95147	0.886753	0.88342	0.743088
FBgn0005564	H2AZ+	0.261758	0.128305	0.27434	0.192402	0.255182	0.681746	0.932692	1.05306	1.14116	1.18844	1.17719	1.27097
FBgn0005585	H2AZ-	1.74215	1.81986	2.02346	2.11652	2.13125	2.22212	2.19441	1.9707	1.82787	1.69953	1.51249	1.68556
FBgn0005590	zld-dep	0.88472	1.3352	0.198076	0.118212	-0.0150739	-0.523082	-0.554824	-0.65377	-0.933408	-0.866073	-0.9493	-0.472947
FBgn0005593	H2AZ+	1.95771	2.23206	2.1761	2.20831	2.16038	2.21695	2.17425	2.10246	2.10955	2.10408	2.0529	2.25716
FBgn0005612	H2AZ+	0.0884632	0.632668	1.11394	1.1375	1.13276	0.959155	1.01651	0.955351	0.94475	0.857099	0.759973	0.616092
FBgn0005616	zld-dep	0.661497	1.31505	1.25507	1.14434	1.09005	0.84934	0.812288	0.77019	0.675823	0.597128	0.570098	0.678888
FBgn0005617	H2AZ+	1.77756	1.84125	1.6813	1.67683	1.56995	1.31664	1.44133	1.21907	1.16234	1.18481	1.34879	1.37173
FBgn0005624	H2AZ-	1.20912	1.33261	1.41427	1.34892	1.28469	1.02872	1.08556	1.04351	0.73921	0.743789	0.757859	0.803182
FBgn0005626	H2AZ-	-0.160857	-0.0533196	0.0395086	-0.241686	-0.0393947	0.115523	0.475625	1.17157	0.870483	1.2189	1.40329	1.25444
FBgn0005631	zld-dep	0.561876	1.24315	1.57231	1.62452	1.65901	1.53244	1.58927	1.47713	1.31962	1.21444	1.14317	1.13344
FBgn0005636	zld-dep	0.0782202	0.631899	1.02587	1.10907	1.05424	0.983437	0.906265	0.910686	0.889015	0.855543	0.751481	0.747585
FBgn0005638	H2AZ-	0.0939919	-0.235051	0.114867	-0.00420598	0.36889	0.839976	1.15865	1.76616	1.42738	0.959135	0.612979	0.13064
FBgn0005640	H2AZ+	1.38535	1.52509	1.44708	1.46486	1.47135	1.46249	1.55284	1.48683	1.54693	1.48904	1.46885	1.47827
FBgn0005642	H2AZ+	1.50218	1.49054	1.37727	1.43436	1.31593	1.15478	1.14378	0.952698	0.873803	0.898111	1.03271	1.0992
FBgn0005648	zld-dep	1.27672	1.51326	1.5506	1.56775	1.55489	1.54457	1.5205	1.36036	1.19026	1.06343	1.01738	0.999131
FBgn0005649	H2AZ-	1.80316	1.99366	1.84097	1.78323	1.69823	1.62149	1.64505	1.42026	1.34421	1.33691	1.46709	1.53867
FBgn0005654	H2AZ+	-1.02233	-1.04953	-1.17402	-1.13843	-1.27565	-1.31671	-1.2491	-1.37192	-1.42646	-1.398	-1.36615	-1.2309
FBgn0005655	zld-dep	1.54595	1.56779	1.64748	1.564	1.39038	1.08748	0.941129	0.860353	0.638782	0.519227	0.486321	0.54156
FBgn0005671	H2AZ+	1.64897	1.33822	1.02232	1.09547	1.10997	1.22768	1.31423	1.45054	1.67065	1.75408	1.77735	2.14169
FBgn0005672	H2AZ-	1.05235	1.49739	1.80026	1.77693	1.69717	1.59812	1.50897	1.31767	1.16165	1.11302	1.05979	1.15648
FBgn0005674	H2AZ+	1.43284	0.976417	1.27198	1.2577	1.304	1.36012	1.51036	1.47985	1.26484	1.09101	0.999672	1.13115
FBgn0005677	H2AZ-	0.013759	0.581199	0.586169	0.712946	0.771165	0.741322	0.827839	0.898654	0.83863	0.788569	0.767594	0.798013
FBgn0005683	H2AZ+	1.28082	1.01422	0.898528	0.810322	0.681225	0.266134	0.124257	-0.00754812	-0.181608	-0.197369	-0.082047	-0.136231
FBgn0005694	H2AZ+	1.57819	1.51275	1.17933	1.2733	1.16678	1.23804	1.31444	1.23652	1.22756	1.20331	1.25618	1.31084
FBgn0005695	H2AZ+	1.71622	1.56077	1.19764	1.28384	1.27546	1.26519	1.2576	1.37083	1.5493	1.38705	1.24979	1.01496
FBgn0005696	H2AZ+	1.32864	1.02253	1.27801	1.07783	0.895384	0.506775	0.298902	0.459096	0.253053	0.163352	0.0526825	0.0563759
FBgn0005771	H2AZ-	0.767157	1.63124	1.78968	1.77196	1.74236	1.75088	1.61003	1.46696	1.46805	1.33215	1.26384	1.32445
FBgn0005775	H2AZ-	0.26042	0.375136	0.516623	0.819574	1.28064	1.36219	1.45445	1.36386	1.2935	1.24831	1.19652	1.19828
FBgn0005777	H2AZ+	1.57653	1.58877	1.27213	1.31363	1.24147	1.22035	1.26288	1.12062	1.07757	1.05054	1.10284	1.07971
FBgn0008635	H2AZ+	1.37809	1.18506	1.38402	1.53213	1.53197	1.62182	1.506	1.37649	1.29789	1.19444	1.08347	1.19939
FBgn0008636	zld-dep	0.0228345	0.811523	0.599896	0.399755	0.377455	0.100122	0.165162	0.0520424	-0.0459545	-0.178661	-0.101892	-0.37224
FBgn0010014	H2AZ+	-0.0468509	-0.284325	-0.174453	-0.351929	-0.052295	0.503936	0.715466	0.949754	1.07423	1.02785	0.969713	0.931354
FBgn0010041	H2AZ+	-0.235744	0.0271543	0.297237	0.407031	0.328177	0.680343	0.285661	0.0520424	-0.0472734	0.230244	0.59996	0.944623
FBgn0010051	H2AZ+	1.29699	0.853288	1.04214	1.11193	1.17311	1.14762	1.38538	1.26946	1.24338	1.18684	1.18706	1.28544
FBgn0010078	H2AZ+	1.92102	2.21018	2.13529	2.20323	2.09607	2.41341	2.14908	2.0464	2.06593	2.08316	2.03096	2.26107
FBgn0010100	H2AZ+	1.63344	1.67898	1.53094	1.48458	1.45402	1.51615	1.64161	1.68359	1.77391	1.80391	1.80608	2.05534
FBgn0010105	H2AZ-	0.40934	1.25881	1.50338	1.49136	1.43917	1.28628	1.24835	1.12363	1.02484	0.871034	0.749547	0.714553
FBgn0010109	zld-dep	0.744913	1.49531	1.28818	1.43145	1.37124	1.14685	0.887734	0.657974	0.436957	0.338125	0.312979	0.273011
FBgn0010113	H2AZ-	1.43682	1.53788	1.29721	1.18441	1.16719	1.21425	1.42101	1.47206	1.55023	1.5712	1.56486	1.60382
FBgn0010114	H2AZ-	-0.233818	0.14295	0.441898	0.481472	0.721803	0.797429	0.780862	0.944607	1.07636	1.10532	1.07153	1.18428
FBgn0010173	H2AZ+	1.68614	1.33046	1.59882	1.6028	1.50674	1.17479	0.97842	0.884853	0.781559	0.663977	0.620896	0.612625
FBgn0010194	H2AZ+	1.08432	1.17361	1.33173	1.3505	1.33722	1.28465	1.24544	1.10578	0.9066	0.855569	0.784762	0.742817
FBgn0010197	H2AZ+	-0.634086	-0.63984	-0.55368	-0.699651	-0.928472	-0.645684	-0.960887	-0.333193	-0.0521024	0.0794072	0.156364	0.121486
FBgn0010198	H2AZ+	1.96077	2.25905	2.18203	2.20502	2.14594	2.34455	2.2009	2.11016	2.13843	2.12173	2.09183	2.25711
FBgn0010213	H2AZ+	1.27248	1.24076	1.12425	1.05976	1.00793	1.07006	0.967155	1.00433	1.04055	1.08004	1.02964	1.10317
FBgn0010215	H2AZ+	1.74974	2.01876	1.9671	1.90134	1.85929	1.77132	1.83605	1.65595	1.64932	1.6001	1.61292	1.60243
FBgn0010217	H2AZ-	2.01576	2.10729	2.01769	1.97473	1.96363	2.05776	2.11894	2.16838	2.31119	2.3117	2.29685	2.53343
FBgn0010220	H2AZ+	0.903367	1.05408	1.09924	1.0998	1.05045	0.953893	0.883735	0.77019	0.71143	0.691296	0.738838	0.844774
FBgn0010222	H2AZ+	0.413902	0.471141	0.638933	0.802859	0.897999	0.933924	0.855695	0.711715	0.554686	0.67877	0.700433	0.808001
FBgn0010225	H2AZ-	0.761375	0.873987	0.960536	0.930964	0.990938	1.23612	1.30192	1.49591	1.6246	1.61233	1.6001	1.63028
FBgn0010226	H2AZ-	1.46912	1.63832	1.41597	1.22363	0.967015	1.07923	1.23497	1.33524	1.44721	1.35234	1.30007	1.3776
FBgn0010228	H2AZ-	0.787639	1.47837	1.896	1.93473	1.93628	1.89659	1.75626	1.59705	1.5646	1.53308	1.44259	1.4378
FBgn0010238	zld-dep	1.25405	1.89766	1.91696	1.79569	1.73418	1.72084	1.67532	1.46134	1.38155	1.30148	1.20191	1.19447
FBgn0010246	H2AZ+	0.653197	-0.0330718	0.175773	-0.0414856	0.420075	0.707045	0.800187	0.971335	1.18785	1.40255	1.45406	1.65693
FBgn0010247	H2AZ+	1.7023	1.9825	1.81626	1.63151	1.34507	1.22178	1.42179	1.21468	1.26285	1.24206	1.35081	1.34748
FBgn0010258	H2AZ+	-0.279681	0.134054	0.0250157	-0.0515344	-0.190461	-0.404865	-0.373692	-0.50936	-0.936753	-0.728986	-0.958572	-1.13847
FBgn0010265	H2AZ+	1.81077	2.07102	2.07755	2.07102	2.01544	2.06398	2.02592	1.97375	2.00095	1.98038	1.93816	2.09675
FBgn0010269	H2AZ+	1.26782	1.0235	1.06452	0.878796	0.76179	0.732312	0.614891	0.547344	0.410563	0.316544	0.305131	0.382303
FBgn0010278	H2AZ+	1.55593	1.30535	1.53506	1.41292	1.28219	1.03389	0.8918	0.807547	0.606611	0.529168	0.464018	0.607005
FBgn0010280	zld-dep	1.60004	1.80681	1.58816	1.56369	1.49009	1.33833	1.34072	1.21228	1.18572	1.1239	1.104	1.2026
FBgn0010287	H2AZ+	0.927545	1.01237	0.96523	0.985139	0.812572	0.722395	0.620194	0.449302	0.364237	0.356402	0.437598	0.412465
FBgn0010292	H2AZ+	1.28355	1.25186	1.23722	1.27746	1.22374	1.14606	1.12115	0.957458	0.902186	0.906573	0.917729	1.13314
FBgn0010300	H2AZ+	1.82703	1.92594	1.99072	1.98395	1.98569	1.96452	1.99675	1.75181	1.57409	1.60325	1.65106	1.71573
FBgn0010303	H2AZ+	1.43645	1.37638	1.26523	1.29038	1.26443	1.23313	1.27015	1.19294	1.1292	1.1162	1.15782	1.29869
FBgn0010309	H2AZ+	1.38975	1.06176	1.03254	1.0897	1.05185	1.01273	0.930597	0.851398	0.788363	0.757582	0.728914	0.667423
FBgn0010313	zld-dep	1.42075	1.68304	1.7187	1.66304	1.65517	1.55759	1.48854	1.37794	1.43686	1.33309	1.29198	1.29181
FBgn0010314	H2AZ+	1.41963	1.26276	1.42947	1.39153	1.25236	0.680392	0.604438	0.316157	0.280705	0.326115	0.445722	0.393825
FBgn0010315	H2AZ+	1.57786	1.62057	1.37351	1.46452	1.36809	1.30688	1.25927	1.01353	0.963268	0.989955	1.14981	1.15413
FBgn0010316	H2AZ-	1.60275	1.19496	1.39084	1.70246	1.99123	1.83664	1.59099	1.31592	1.0253	0.92592	0.833134	0.714128
FBgn0010323	H2AZ-	0.287543	0.441118	0.521346	0.475735	0.393918	0.19278	0.0746386	-0.0337095	0.014144	-0.0684456	-0.169053	-0.285252
FBgn0010328	H2AZ+	1.8288	1.8863	1.81918	1.84648	1.7239	1.56038	1.45537	1.32619	1.19182	1.11969	1.14496	1.24632
FBgn0010329	H2AZ-	-0.603337	-1.04953	-0.511112	-1.13843	-0.490383	-0.364563	-0.132717	0.254693	0.529634	0.556472	0.588827	0.649396
FBgn0010333	H2AZ+	1.39436	1.59049	1.46311	1.44119	1.41905	1.47933	1.43602	1.32114	1.29014	1.26215	1.25739	1.26777
FBgn0010340	H2AZ+	0.9275	0.596894	0.602329	0.615442	0.632403	0.651141	0.705078	0.689245	0.688727	0.460365	0.387579	0.348324
FBgn0010341	H2AZ+	1.50732	1.71066	1.62775	1.55443	1.5481	1.64197	1.62205	1.44821	1.39004	1.3203	1.34556	1.36843
FBgn0010342	H2AZ+	1.60621	1.83965	1.75939	1.74477	1.5526	1.39477	1.30922	1.0693	0.970446	1.02666	1.18705	1.2241
FBgn0010348	H2AZ+	1.77312	2.02117	1.94754	1.8878	1.8974	1.90587	1.98667	1.84954	1.8436	1.7689	1.74285	1.81258
FBgn0010352	H2AZ-	1.36397	1.508	1.46844	1.37043	1.32984	1.33823	1.40419	1.51381	1.70001	1.72991	1.70774	1.85979
FBgn0010355	H2AZ+	1.57342	1.73841	1.66852	1.61321	1.53424	1.35971	1.40221	1.25541	1.15035	1.12792	1.19981	1.27783
FBgn0010356	H2AZ+	1.35303	1.49048	1.36741	1.37508	1.2597	1.23472	1.12732	1.00067	0.931385	0.896462	0.970689	0.931967
FBgn0010379	H2AZ-	1.56491	1.60356	1.64219	1.61785	1.60326	1.59795	1.576	1.44521	1.39501	1.35499	1.35481	1.38624
FBgn0010380	H2AZ+	1.41678	1.44851	1.35405	1.37225	1.32406	1.34904	1.31138	1.1815	1.11505	1.10154	1.0274	1.1779
FBgn0010382	zld-dep	1.83441	2.02567	1.90221	1.84203	1.66881	1.35168	1.2842	1.07686	0.879001	0.898856	1.11545	1.10821
FBgn0010389	zld-dep	0.369661	1.26581	1.36388	1.26256	1.26042	1.21185	1.22143	1.17765	1.07001	1.02088	0.99363	0.924763
FBgn0010391	H2AZ+	1.27888	0.649989	0.714576	1.04413	1.2497	1.54156	1.42279	1.42368	1.28205	1.1408	0.989853	1.06051
FBgn0010395	H2AZ-	0.580224	0.596118	0.545417	0.739191	0.883003	1.09134	1.35011	1.14561	1.0101	1.07173	1.11881	1.09302
FBgn0010397	H2AZ+	0.843652	0.597194	0.399043	0.282274	0.651428	1.17572	1.22688	1.5881	1.85681	1.88171	1.85494	1.88781
FBgn0010398	H2AZ+	0.870607	0.602037	0.759797	0.67003	0.488814	0.4218	0.240519	0.152295	0.189646	0.0847298	0.0180326	-0.0713572
FBgn0010406	H2AZ+	1.33639	1.51108	1.46311	1.41112	1.31007	1.25436	1.24631	1.10411	1.10728	1.11076	1.14453	1.07114
FBgn0010407	H2AZ+	-0.113081	0.0286991	0.091672	0.41648	0.82347	1.07096	1.039	0.949754	0.857725	0.740101	0.686678	0.599158
FBgn0010408	H2AZ+	1.84185	2.14679	2.07992	2.17018	2.07273	2.2662	2.10901	1.99204	1.98122	2.01595	1.96411	2.19259
FBgn0010409	H2AZ-	1.87081	2.12746	2.0707	2.09467	2.03853	2.0978	2.07058	1.99432	2.0266	2.02064	1.9467	2.19477
FBgn0010412	H2AZ-	1.67034	1.93368	1.86008	1.91535	1.8419	1.98756	1.89229	1.75498	1.82713	1.82343	1.80103	1.99226
FBgn0010415	H2AZ-	1.4189	1.71745	1.88615	1.80972	1.75049	1.64468	1.71501	1.62419	1.64822	1.61052	1.59471	1.6769
FBgn0010416	H2AZ+	1.37838	1.5822	1.54384	1.53459	1.44192	1.39463	1.25161	1.07135	0.949182	0.888119	0.996625	0.966403
FBgn0010417	H2AZ+	1.16595	1.31244	1.29926	1.264	1.18814	1.04363	0.96738	0.847746	0.774864	0.812225	0.88759	0.8246
FBgn0010421	H2AZ+	1.30781	1.44255	1.26004	1.20511	1.01856	0.897594	0.925779	0.71833	0.584935	0.687893	0.848819	0.851279
FBgn0010422	H2AZ+	1.32417	1.41417	1.27596	1.24792	1.20337	1.1174	1.04675	0.928086	0.792989	0.688741	0.62839	0.655704
FBgn0010424	H2AZ+	0.274002	0.0972313	0.465093	0.215183	0.677977	1.20624	1.52137	1.78073	1.98047	1.93544	1.88787	1.81953
FBgn0010433	zld-dep	0.123161	0.354259	0.768551	0.973342	0.737329	-0.346212	-0.678404	-0.786294	-0.85023	-0.693514	-0.807819	-0.685957
FBgn0010434	H2AZ-	0.640955	0.745394	0.996988	1.25949	1.60319	1.76986	1.97267	1.88544	1.86998	1.94798	1.95668	2.02423
FBgn0010438	H2AZ+	1.2565	0.735503	0.949307	0.946603	0.92927	0.953147	0.842404	0.841817	0.728074	0.596987	0.557913	0.580622
FBgn0010441	H2AZ+	1.20698	1.16581	1.02458	1.08775	0.976041	0.963879	0.885722	0.733782	0.656932	0.660271	0.760466	0.737373
FBgn0010452	H2AZ-	0.796935	1.6681	1.94155	1.89084	1.86011	1.7798	1.73026	1.46563	1.22942	1.22077	1.16931	1.06101
FBgn0010453	H2AZ-	0.0919642	0.454663	0.96093	1.14481	1.3012	1.35309	1.38258	1.27487	1.10655	0.95948	0.874399	0.841552
FBgn0010470	H2AZ-	0.793183	0.744401	0.841553	1.06729	1.32976	1.58682	1.63113	1.55583	1.36357	1.06784	0.869913	0.906247
FBgn0010473	zld-dep	0.608523	1.40121	1.36884	1.34049	1.44516	1.44493	1.50144	1.47552	1.59577	1.60011	1.50659	1.52562
FBgn0010497	H2AZ+	1.43466	0.799365	0.405851	0.532152	0.534115	0.500696	0.693864	0.756401	1.2319	1.49697	1.54527	1.70674
FBgn0010501	H2AZ+	1.24149	1.502	1.51342	1.38928	1.29736	1.0854	0.98314	0.874529	0.750566	0.787481	0.884452	0.829457
FBgn0010504	H2AZ+	0.970854	1.00706	1.16617	1.17268	1.0667	1.12551	1.0614	1.01175	0.724383	0.756221	0.846103	0.995874
FBgn0010516	H2AZ+	1.45763	1.65009	1.5441	1.46503	1.32625	1.50689	1.39443	1.30532	1.31203	1.3542	1.36244	1.48372
FBgn0010551	H2AZ+	1.61132	1.22209	1.0077	0.965637	1.18356	1.53459	1.56318	1.5661	1.55589	1.45825	1.35915	1.44029
FBgn0010583	H2AZ-	1.28998	1.41298	1.41861	1.33054	1.27358	1.24394	1.3261	1.2502	1.15915	1.0667	1.02273	1.03821
FBgn0010590	H2AZ+	1.45973	1.6201	1.27989	1.30051	1.10171	1.14107	1.05401	0.852124	0.756118	0.767408	0.816853	0.811968
FBgn0010602	H2AZ+	1.46232	1.68526	1.68961	1.66642	1.54547	1.43117	1.32899	1.14546	1.10896	1.13444	1.17897	1.23129
FBgn0010611	H2AZ-	1.26223	0.807593	0.777772	0.915475	0.962005	1.30341	1.56737	1.71931	1.38564	1.19802	1.08902	1.16821
FBgn0010612	H2AZ+	1.42016	1.60214	1.56736	1.55577	1.45251	1.5399	1.50362	1.46828	1.53153	1.55967	1.52075	1.67428
FBgn0010620	H2AZ-	1.03439	1.10745	0.908889	0.7417	0.828781	1.06469	1.11113	1.20151	1.23865	1.32528	1.27956	1.16336
FBgn0010621	H2AZ+	1.71322	1.5754	1.2684	1.37966	1.40849	1.63249	1.52386	1.44045	1.33707	1.27296	1.18647	1.39264
FBgn0010622	H2AZ+	0.969071	1.07335	1.00083	1.00928	0.970138	0.995218	0.863147	0.778465	0.693226	0.73314	0.758801	0.768866
FBgn0010638	H2AZ+	1.1157	0.928871	1.26372	1.34892	1.35854	1.49956	1.41917	1.37895	1.17705	1.02709	0.886615	0.997895
FBgn0010651	zld-dep	0.31401	1.06534	1.37124	1.36871	1.34149	1.29746	1.16703	1.11434	1.06557	1.05204	0.992294	1.09245
FBgn0010660	H2AZ+	1.61329	1.65735	1.56559	1.55647	1.4198	1.07125	1.18976	1.09094	1.04615	1.02521	1.18036	1.22901
FBgn0010741	H2AZ+	1.37036	1.46285	1.28804	1.33067	1.298	1.3825	1.30224	1.23293	1.15518	1.09674	1.07016	1.07462
FBgn0010747	H2AZ+	1.45021	1.64324	1.50752	1.48736	1.47583	1.51445	1.54228	1.46916	1.3979	1.28077	1.26977	1.36977
FBgn0010750	H2AZ+	1.38547	1.60706	1.53028	1.4684	1.28812	1.26002	1.09296	0.89613	0.765833	0.791936	0.908931	0.905555
FBgn0010762	H2AZ-	1.45392	1.61461	1.63247	1.55019	1.47567	1.43798	1.4426	1.31434	1.20336	1.12311	1.13412	1.26876
FBgn0010768	H2AZ-	1.0019	0.237857	0.506962	0.672112	0.849556	0.85063	0.831132	0.742005	0.635715	0.639759	0.645832	0.675007
FBgn0010770	H2AZ+	1.1859	1.30936	1.28076	1.31784	1.22281	1.10819	0.993729	0.84848	0.719805	0.766581	0.846594	0.976698
FBgn0010774	H2AZ-	1.5968	1.86107	1.84275	1.81145	1.68664	1.68335	1.49976	1.2991	1.17044	1.1669	1.2322	1.28698
FBgn0010786	H2AZ+	1.46254	0.882613	0.812824	1.03798	1.14296	1.13808	1.21237	1.29604	1.13827	1.1102	1.09645	1.21351
FBgn0010803	H2AZ+	1.29618	0.898134	1.10655	1.18441	1.16328	1.19248	1.12123	1.05811	0.970945	0.902698	0.835574	0.950493
FBgn0010808	H2AZ+	1.15077	1.2774	1.20705	1.13606	1.03606	1.04911	1.02042	1.0084	1.04712	1.06233	1.06407	1.17036
FBgn0010812	H2AZ+	1.16408	0.600095	0.883835	0.916915	1.08342	1.35998	1.36915	1.27655	1.20778	1.0688	0.975914	0.836497
FBgn0010825	H2AZ-	1.61942	1.71202	1.77256	1.69332	1.61741	1.50401	1.5533	1.47836	1.3921	1.37623	1.42588	1.53565
FBgn0010830	H2AZ+	1.0149	0.567707	0.694342	0.709277	0.703673	0.529106	0.523464	0.396841	0.353699	0.238745	0.234299	0.31829
FBgn0010877	H2AZ-	1.57491	1.66739	1.4451	1.47323	1.3528	1.25435	1.29971	1.16745	1.24386	1.28191	1.34751	1.37681
FBgn0010894	H2AZ+	0.960599	1.10859	1.14678	1.27314	1.38127	1.53746	1.51143	1.35488	1.38323	1.28141	1.20822	1.06771
FBgn0010909	H2AZ+	1.67853	1.91564	1.79096	1.76867	1.77539	1.86847	1.92974	1.80654	1.70589	1.62411	1.62089	1.67006
FBgn0010926	H2AZ+	1.45562	1.65545	1.52077	1.48106	1.41514	1.22	1.2223	1.03118	0.980747	1.02368	1.13021	1.23579
FBgn0011016	H2AZ+	1.39736	1.26503	1.41588	1.54516	1.61627	1.78702	1.73366	1.60471	1.46165	1.30319	1.18014	1.28466
FBgn0011020	H2AZ+	1.30568	0.974904	1.28463	1.25933	1.13476	0.727663	0.564988	0.367871	0.132558	0.0905299	0.146663	0.188741
FBgn0011202	zld-dep	1.44869	1.51456	1.47092	1.41262	1.32262	1.20358	1.25484	1.20362	1.28405	1.38036	1.40801	1.39873
FBgn0011204	H2AZ+	1.64077	1.62644	1.39186	1.42603	1.25479	1.20188	1.2612	1.1305	1.0813	1.12888	1.21547	1.29384
FBgn0011205	H2AZ+	1.3067	1.3824	1.16741	1.19927	1.15401	1.19323	1.25102	1.40312	1.4414	1.34582	1.36644	1.50779
FBgn0011206	H2AZ-	0.0794649	0.375587	0.96093	1.10881	1.18038	1.09271	1.34312	1.40493	1.45675	1.41962	1.36173	1.33079
FBgn0011207	H2AZ+	1.4215	1.17495	1.12777	1.1576	1.16858	1.19696	1.11954	1.04891	0.982873	0.889123	0.831716	0.89295
FBgn0011211	zld-dep	1.77391	1.69886	1.53655	1.51538	1.52314	1.66793	1.73415	1.77329	1.90584	1.91887	1.93571	2.26859
FBgn0011217	H2AZ+	1.8695	2.08309	1.94555	1.88891	1.81686	1.91986	1.85622	1.73091	1.77111	1.75922	1.80959	1.83914
FBgn0011224	zld-dep	1.59692	1.76769	1.58356	1.58101	1.56487	1.5553	1.61895	1.48558	1.63842	1.64972	1.67119	1.77314
FBgn0011225	zld-dep	1.35598	1.46052	1.8854	1.91157	1.84664	1.67162	1.65041	1.67528	1.44089	1.28622	1.2256	1.33908
FBgn0011230	H2AZ+	1.90883	1.71411	1.7356	1.69533	1.63589	1.38342	1.64067	1.58737	1.58224	1.58139	1.62744	1.80191
FBgn0011232	zld-dep	1.3073	0.96344	1.0665	1.04763	1.00701	0.969532	0.989507	0.950291	0.840026	0.726265	0.676308	0.719728
FBgn0011236	H2AZ+	1.15598	0.783083	0.721323	0.236433	0.465395	0.85152	1.13541	1.57164	1.539	1.24366	1.01803	0.854573
FBgn0011259	H2AZ-	1.08868	1.15683	1.42038	1.50427	1.58729	1.52316	1.65733	1.53277	1.4553	1.37443	1.32581	1.35077
FBgn0011260	zld-dep	1.58987	1.8524	1.92948	1.92614	1.92493	1.76543	1.81383	1.63855	1.5245	1.46515	1.48076	1.50861
FBgn0011272	zld-dep	1.67158	1.95314	1.93106	2.01684	1.88102	2.00583	1.88229	1.79222	1.78439	1.81791	1.76171	2.05419
FBgn0011284	H2AZ+	2.01504	2.32748	2.23991	2.27806	2.23009	2.29246	2.27942	2.17553	2.20612	2.21259	2.16785	2.38362
FBgn0011286	H2AZ+	0.304781	0.556542	0.651644	0.700861	1.06993	1.10343	1.36067	1.37568	1.36094	1.34831	1.35208	1.45407
FBgn0011289	H2AZ+	1.42596	1.58723	1.5116	1.46689	1.29282	1.23267	1.13629	1.02118	0.904887	0.892232	0.924039	0.98836
FBgn0011290	H2AZ+	1.1152	1.24619	1.1183	1.14035	1.00609	0.993341	0.932536	0.765501	0.661698	0.671483	0.737934	0.692513
FBgn0011291	H2AZ+	0.897588	0.926157	0.775668	0.837918	0.815121	0.786486	0.644558	0.457888	0.35186	0.378097	0.419533	0.391107
FBgn0011297	H2AZ+	0.982776	0.577601	0.762742	0.635869	0.583564	0.615826	0.624443	0.684438	0.590864	0.494381	0.349047	0.236069
FBgn0011300	H2AZ+	1.39982	1.16374	1.24393	1.2516	1.28888	1.15206	1.25028	1.18044	1.18668	1.15108	1.1069	1.16777
FBgn0011305	H2AZ+	0.905846	1.1351	1.18327	1.18214	1.11867	1.13129	1.07357	0.897078	0.837789	0.709657	0.702044	0.685547
FBgn0011327	H2AZ+	1.56182	1.70181	1.3992	1.38165	1.21859	1.15593	1.14579	0.92607	0.828002	0.88498	1.04519	0.999519
FBgn0011336	zld-dep	1.33705	1.48122	1.64487	1.58089	1.5335	1.50545	1.5605	1.42437	1.39068	1.25255	1.10341	1.09018
FBgn0011361	H2AZ+	1.40871	1.27751	1.15308	1.19233	1.17406	1.42286	1.35223	1.36882	1.42472	1.42352	1.38483	1.49026
FBgn0011455	H2AZ+	1.24059	1.38923	1.36939	1.31636	1.23245	1.2883	1.25924	1.24621	1.28476	1.29585	1.26399	1.40301
FBgn0011474	H2AZ+	1.61469	1.67537	1.70603	1.66372	1.53166	1.2767	1.25661	1.0693	1.03089	0.986693	1.00286	1.02455
FBgn0011476	H2AZ+	0.808254	0.699348	0.706811	0.565823	0.55017	0.530524	0.462606	0.541772	0.537699	0.528467	0.502813	0.36655
FBgn0011481	H2AZ+	1.54367	1.70519	1.60326	1.48689	1.33787	1.27306	1.36083	1.23697	1.18574	1.12811	1.21597	1.33792
FBgn0011509	H2AZ+	1.21328	1.16286	0.914401	1.13821	1.17798	1.21076	1.2514	1.1252	0.936572	0.839609	0.88433	0.919699
FBgn0011566	H2AZ+	1.03847	0.329371	0.536602	0.688295	0.666677	0.56905	0.543171	0.485721	0.388076	0.303114	0.296309	0.305317
FBgn0011570	H2AZ+	1.36881	1.49833	1.34214	1.29345	1.26758	1.17536	1.19489	1.0552	1.03474	0.994968	1.04235	1.01652
FBgn0011576	H2AZ-	-0.243027	0.233353	0.461343	0.346434	0.448309	0.625952	0.411383	0.302815	0.252382	0.259982	0.287022	0.374438
FBgn0011586	H2AZ+	1.55317	1.69337	1.48869	1.43501	1.32793	1.3094	1.28588	1.09819	0.993645	1.01073	1.13228	1.06552
FBgn0011591	H2AZ-	-0.0498067	0.0491727	0.365201	0.671073	1.00655	1.15498	1.30981	1.23009	0.898962	0.73516	0.666699	0.708156
FBgn0011592	zld-dep	1.26019	1.65686	1.85654	1.87411	1.87138	1.74926	1.80296	1.68427	1.44586	1.34871	1.29749	1.31925
FBgn0011603	H2AZ-	-0.410447	-0.542758	-0.203454	-0.241686	0.0669353	0.382606	0.778382	0.863168	0.898239	1.00867	0.98184	1.12883
FBgn0011606	H2AZ+	1.47686	1.17409	1.50187	1.4494	1.35831	0.868847	0.718481	0.493412	0.216479	0.246153	0.210202	0.245323
FBgn0011638	H2AZ+	1.55983	1.11651	1.44277	1.5507	1.54005	1.51873	1.37521	1.24491	1.138	1.10286	1.0245	1.30693
FBgn0011640	H2AZ-	1.44481	1.65809	1.61298	1.59215	1.50749	1.48788	1.3894	1.18779	1.06556	1.00289	0.96752	0.998847
FBgn0011642	H2AZ+	1.37461	1.7052	1.55612	1.51021	1.4764	1.58557	1.51231	1.36725	1.38314	1.30814	1.30154	1.28693
FBgn0011648	H2AZ-	1.54223	1.66377	1.31995	1.42507	1.40758	1.43207	1.36742	1.19485	1.1736	1.17101	1.25215	1.26203
FBgn0011653	zld-dep	0.279801	0.860612	0.631278	0.0801849	0.552121	0.996511	1.41815	1.18675	0.0982559	-0.0529965	-0.215317	-0.445462
FBgn0011655	H2AZ+	1.18554	1.26533	1.20741	1.23028	1.11459	1.08167	1.03055	0.860353	0.780918	0.766083	0.767986	0.824983
FBgn0011656	H2AZ+	1.31949	1.19353	1.45142	1.38592	1.51594	1.46247	1.4155	1.39743	1.35835	1.31928	1.32835	1.4886
FBgn0011659	H2AZ+	1.03883	0.56503	0.89757	0.930964	0.774069	0.547686	0.264365	0.240881	0.0944084	0.0352157	-0.097333	-0.036702
FBgn0011660	H2AZ+	1.40761	1.22094	1.10854	1.15263	1.02559	0.691537	0.699708	0.492324	0.421414	0.502853	0.659297	0.585477
FBgn0011661	H2AZ+	1.75611	1.67846	1.2739	1.33809	1.45228	1.67137	1.70626	1.75379	1.80003	1.78709	1.77922	1.91285
FBgn0011666	zld-dep	1.43092	1.64731	1.72976	1.70604	1.67245	1.52473	1.57693	1.53632	1.59134	1.56679	1.52883	1.57313
FBgn0011672	H2AZ+	1.3637	1.003	1.27684	1.33415	1.32024	1.16769	1.18422	1.13905	1.1037	0.96767	0.944349	1.11894
FBgn0011674	H2AZ-	0.770836	0.557351	0.96523	1.15737	1.28055	1.04943	0.929144	0.927224	0.932309	0.694155	0.472798	0.397064
FBgn0011676	H2AZ-	-0.525058	-0.496194	-0.252596	-0.442983	-0.200823	-0.15745	-0.11199	0.321712	0.597502	0.670988	0.675358	0.767736
FBgn0011692	H2AZ+	1.63704	1.70693	1.7475	1.73754	1.63132	1.20815	1.0801	0.747541	0.528432	0.660862	0.845591	0.857896
FBgn0011695	H2AZ-	-0.307238	-0.259538	-0.123337	-0.442983	-0.152109	-0.159983	-0.136904	0.695741	1.33885	1.31018	1.11961	0.791461
FBgn0011701	H2AZ+	-0.287233	-0.22927	-0.135369	0.263973	0.776468	0.911395	0.88573	0.77112	0.653855	0.567172	0.481707	0.534385
FBgn0011703	H2AZ+	1.7959	1.50364	1.33999	1.36917	1.31393	1.10812	1.04106	0.947055	0.835815	0.730483	0.742769	0.742572
FBgn0011704	H2AZ-	1.8536	1.74279	1.97579	1.85182	1.5953	1.50107	1.24069	1.1755	0.990695	0.816476	0.743754	0.858689
FBgn0011705	H2AZ-	1.33188	1.0539	0.750033	0.856419	0.672045	0.835666	0.81597	0.714487	0.842831	1.04428	1.28497	1.3536
FBgn0011706	H2AZ-	0.0703508	0.852143	0.901388	0.94964	1.05285	1.00636	0.914993	0.769258	0.635682	0.46131	0.293639	-0.058672
FBgn0011710	H2AZ+	1.47185	1.66008	1.73598	1.68497	1.53597	1.33223	1.30388	1.14294	0.980255	0.940694	1.09056	1.1028
FBgn0011715	H2AZ+	1.25422	1.40906	1.39711	1.41041	1.2598	1.15015	1.03342	0.85501	0.738316	0.793359	0.872513	0.84052
FBgn0011723	zld-dep	0.265461	1.05837	0.927342	0.704629	0.663959	0.507342	0.478956	0.431424	0.390755	0.390864	0.293639	0.493147
FBgn0011725	zld-dep	1.63487	1.58069	1.5023	1.49175	1.39561	1.30251	1.34253	1.246	1.17172	1.11322	1.06894	1.09906
FBgn0011726	H2AZ-	1.88519	2.12028	2.06799	1.977	1.8477	1.87125	1.85212	1.71798	1.74598	1.71076	1.74188	1.75322
FBgn0011737	H2AZ+	1.3176	1.36497	1.20559	1.24471	1.09671	0.939012	0.919923	0.708357	0.695597	0.756142	0.908972	0.92086
FBgn0011739	H2AZ+	1.40001	1.19417	1.33381	1.27639	1.28412	1.04662	1.0981	1.03575	1.06256	0.98644	0.971906	1.04085
FBgn0011740	H2AZ+	1.44832	1.02203	0.995931	1.16512	1.25172	1.08464	1.10561	0.968556	0.791267	0.65511	0.589589	0.596657
FBgn0011741	H2AZ+	1.10573	1.2171	1.16159	1.17161	1.11541	0.961958	0.912684	0.779372	0.659459	0.615836	0.651923	0.561855
FBgn0011742	H2AZ+	1.6169	1.59679	1.5041	1.4905	1.46319	1.40417	1.51608	1.39668	1.31677	1.24057	1.23636	1.22408
FBgn0011745	H2AZ+	1.35701	1.13919	1.16843	1.2317	1.18697	1.24616	1.16996	1.0706	1.06193	1.07752	1.0541	1.0701
FBgn0011747	H2AZ+	1.86365	2.1061	1.92152	1.85687	1.85364	1.80427	1.94083	1.84959	1.94047	1.93112	1.92535	1.98281
FBgn0011754	H2AZ+	1.44574	1.10642	1.21936	1.1765	1.09999	1.03687	1.06439	1.0009	1.05464	1.0008	1.03017	1.0819
FBgn0011758	H2AZ+	-0.522718	-0.359973	0.0533713	0.309517	0.49	0.632454	0.501286	0.466254	0.273452	0.157195	0.110194	0.0675386
FBgn0011760	H2AZ-	1.7957	2.03272	1.82488	1.78635	1.79867	1.71155	1.78374	1.71481	1.82907	1.82193	1.83476	1.8832
FBgn0011762	zld-dep	1.18173	1.18109	1.18871	1.03371	0.843427	0.586872	0.428295	0.498797	0.430086	0.279184	0.252211	0.107244
FBgn0011763	H2AZ+	1.58719	1.69869	1.75214	1.73639	1.6766	1.43858	1.40134	1.19914	1.06842	1.05563	1.11201	1.24478
FBgn0011766	zld-dep	1.52352	1.537	1.69359	1.692	1.64967	1.46658	1.39226	1.29873	1.15051	1.10281	1.13755	1.17651
FBgn0011771	H2AZ+	1.36077	1.27908	1.44845	1.40717	1.45974	1.34159	1.39483	1.22814	1.19897	1.096	1.03177	1.04934
FBgn0011774	H2AZ+	1.3853	0.909964	0.94849	0.908668	0.780742	0.476441	0.421631	0.375748	0.31132	0.197931	0.236382	0.303957
FBgn0011785	H2AZ+	1.58253	1.61371	1.61516	1.48122	1.36492	1.05542	1.19574	1.0505	0.982592	1.05125	1.16077	1.31987
FBgn0011787	H2AZ+	1.12738	0.813129	0.841553	0.816958	0.853327	0.879359	0.857236	0.918764	0.886859	0.8567	0.76151	0.80618
FBgn0011802	H2AZ+	1.55282	1.49473	1.35736	1.32213	1.1897	1.05673	1.03988	0.837677	0.762603	0.817684	1.0311	0.951378
FBgn0011817	H2AZ-	1.473	1.69843	1.80908	1.76527	1.79633	1.69344	1.72749	1.48538	1.50351	1.41971	1.4147	1.44347
FBgn0011818	H2AZ+	1.49886	1.54908	1.4614	1.3679	1.1995	0.994898	1.03502	0.999522	1.08738	1.09295	1.09907	1.14259
FBgn0011824	H2AZ+	1.15496	1.17117	1.29098	1.21646	1.18593	1.05516	1.0195	1.01836	0.84695	0.892757	0.969921	1.07711
FBgn0011828	H2AZ-	0.0668406	0.156279	0.740748	0.844005	1.01789	1.14666	1.21516	1.24621	1.26269	1.20109	1.12999	1.03316
FBgn0011829	H2AZ-	0.0285465	0.515166	1.05675	1.35401	1.20779	0.676747	0.733057	0.846274	0.880703	0.881676	0.848977	0.834118
FBgn0011836	H2AZ-	1.44528	1.59599	1.45595	1.43622	1.33009	1.15919	1.16982	0.945969	0.785017	0.787996	0.922433	0.911633
FBgn0011837	H2AZ+	1.56704	1.72174	1.75009	1.75968	1.7284	1.55681	1.52139	1.62323	1.77747	1.64866	1.66715	1.73165
FBgn0012034	H2AZ+	1.39193	1.04538	0.827512	0.936413	0.8442	1.00636	1.01227	1.08513	1.17904	1.50476	1.76965	2.03838
FBgn0012037	zld-dep	0.556118	1.19894	1.56083	1.67709	1.73705	1.76923	1.67246	1.47584	1.35424	1.36834	1.35338	1.56353
FBgn0012051	H2AZ+	1.05906	1.29062	1.43164	1.32976	1.23582	1.15597	1.27988	1.30865	1.30684	1.42857	1.52187	1.57953
FBgn0012058	H2AZ+	1.45183	1.32953	1.39409	1.33619	1.29468	1.17713	1.13553	1.03076	0.928402	0.839167	0.802085	0.819585
FBgn0013263	H2AZ-	0.67822	0.924636	0.966393	0.993895	1.06324	1.1384	1.17079	1.02462	0.987686	0.90643	0.858238	0.721812
FBgn0013269	H2AZ+	1.78669	2.0182	1.93224	1.87864	1.75728	1.68305	1.62272	1.4619	1.33573	1.29584	1.3446	1.44418
FBgn0013272	zld-dep	1.04283	1.87913	2.18607	2.16867	2.11913	1.97083	2.07263	2.03906	2.05388	1.97711	1.92205	2.01615
FBgn0013276	H2AZ-	0.344051	-0.238912	-0.356337	-0.107206	-0.190461	0.261808	-0.0839698	-0.376837	0.467491	-0.153502	0.0495432	-0.0196412
FBgn0013277	H2AZ-	0.386843	0.281338	0.387365	0.568713	0.592246	1.01851	0.6659	0.18176	0.724552	0.339503	0.41543	0.584789
FBgn0013278	H2AZ-	-0.299825	-0.385604	-0.235359	-0.146011	-0.180428	0.420876	0.0633105	-0.392783	0.29658	-0.185774	-0.0327771	-0.0111945
FBgn0013303	H2AZ+	1.244	1.31835	1.06847	1.12185	1.04169	1.17619	1.0286	0.916391	0.994917	0.962405	1.03723	0.973697
FBgn0013305	H2AZ-	1.32522	1.33666	1.30076	1.32793	1.29142	1.34322	1.29987	1.20621	1.23698	1.20178	1.23009	1.23767
FBgn0013325	H2AZ+	1.84236	2.11648	2.05924	2.1261	2.05764	2.26853	2.10994	2.00627	2.02931	2.02182	1.9977	2.20007
FBgn0013342	H2AZ-	-0.0442067	-0.12386	0.156736	-0.0952605	0.215463	0.655908	0.95681	1.2336	1.42539	1.44507	1.42453	1.53411
FBgn0013343	H2AZ-	1.17287	1.44935	1.52677	1.32386	1.222	1.07487	1.20294	1.31557	1.38969	1.4284	1.49036	1.56861
FBgn0013347	H2AZ+	1.26259	1.45921	1.49546	1.48267	1.37356	1.2882	1.19593	1.0503	1.0069	0.98935	1.00107	0.915683
FBgn0013432	zld-dep	1.00795	0.969633	0.891266	0.867805	0.776468	0.785108	0.733498	0.694569	0.667472	0.627734	0.635315	0.615198
FBgn0013433	H2AZ-	-0.242178	0.0621894	0.114867	0.244549	0.616947	1.00318	1.11082	0.937429	0.91083	0.807976	0.777772	0.759706
FBgn0013469	H2AZ-	0.21613	0.385693	0.939357	1.1567	1.15169	0.917041	1.05221	0.832716	0.602875	0.547756	0.503161	0.536764
FBgn0013548	H2AZ+	1.39502	1.2046	1.10705	1.12435	0.903164	0.681712	0.516016	0.506189	0.226747	0.211009	0.227902	0.338627
FBgn0013563	H2AZ+	1.25734	0.954924	0.88782	0.893054	0.794133	0.655534	0.640766	0.724277	0.757931	0.781054	0.783537	0.824114
FBgn0013576	H2AZ+	1.60992	1.44145	1.3651	1.4095	1.44574	1.45657	1.51988	1.52996	1.64371	1.62731	1.60127	1.7672
FBgn0013717	H2AZ+	1.28924	1.38339	1.20669	1.16534	0.980584	0.95874	0.934944	0.692804	0.588718	0.583583	0.73789	0.729627
FBgn0013718	H2AZ-	1.53491	1.69455	1.59079	1.68463	1.60098	1.60112	1.67584	1.61184	1.64647	1.62898	1.61808	1.55949
FBgn0013720	H2AZ+	1.06833	1.1413	1.17473	1.24505	1.2715	1.29728	1.26603	1.13829	1.0369	0.964069	0.878256	0.811056
FBgn0013725	zld-dep	0.296703	1.01676	1.2085	1.21159	1.08051	0.653718	0.655021	0.51034	0.492924	0.422599	0.346546	0.378
FBgn0013726	H2AZ+	1.57216	1.82346	1.75326	1.74417	1.65423	1.59497	1.54052	1.41898	1.24016	1.18665	1.22947	1.27248
FBgn0013733	H2AZ-	1.56919	1.66813	1.96995	1.88982	1.84596	1.72177	1.9677	2.00196	2.22107	2.38624	2.43578	2.57155
FBgn0013746	H2AZ+	1.42184	1.59865	1.44068	1.33415	1.24626	1.15493	1.17261	1.00297	0.95859	0.964583	1.06682	0.980377
FBgn0013749	H2AZ-	1.57515	1.75107	1.42556	1.46162	1.40043	1.6693	1.52961	1.34812	1.38854	1.33166	1.33536	1.31817
FBgn0013750	H2AZ+	1.44951	1.50261	1.35336	1.43013	1.41049	1.41534	1.40357	1.2534	1.31688	1.35872	1.37468	1.30659
FBgn0013751	H2AZ-	-0.243311	0.387154	0.779862	0.89357	0.980082	1.03436	0.968822	0.68685	0.659886	0.529953	0.380306	0.238824
FBgn0013753	zld-dep	1.24733	1.39273	1.31868	1.41847	1.29384	1.37009	1.15714	0.986093	0.894197	0.885271	0.90673	0.87783
FBgn0013755	zld-dep	0.795775	1.39416	0.249669	-0.146011	-0.143207	-0.199996	-0.392333	-0.333193	-0.9054	-0.790977	-0.844207	-0.380648
FBgn0013756	H2AZ+	1.88391	2.13902	2.08516	1.93065	1.79178	1.45592	1.57659	1.41415	1.27614	1.29251	1.4472	1.53778
FBgn0013759	H2AZ+	1.24829	0.915064	1.02587	0.993519	0.937418	0.881637	0.978684	1.1195	1.21274	1.21524	1.18466	1.27877
FBgn0013762	H2AZ+	1.09055	0.81023	1.00497	0.978114	0.925712	0.967819	0.78951	0.70723	0.719179	0.710571	0.713218	0.623931
FBgn0013764	H2AZ+	1.27976	1.43076	1.24409	1.33209	1.18514	1.21024	1.07108	0.932933	0.813052	0.816832	0.874348	0.968053
FBgn0013765	zld-dep	1.63705	1.85756	1.78762	1.73603	1.72067	1.50231	1.53332	1.36867	1.34042	1.30525	1.33699	1.35557
FBgn0013770	H2AZ+	1.89064	2.03795	1.89778	1.87608	1.77874	1.88594	1.79372	1.69664	1.7377	1.653	1.60309	1.5267
FBgn0013799	H2AZ+	1.27351	1.22353	1.06166	1.14387	1.11278	1.08844	1.11445	1.09286	1.04115	0.950346	0.936758	0.986271
FBgn0013953	H2AZ+	0.316931	0.949575	1.41045	1.55628	1.59541	1.56113	1.38166	1.0341	1.01396	0.88238	0.80647	0.885003
FBgn0013954	H2AZ+	1.63392	1.88608	1.85104	1.85314	1.67466	1.73097	1.51478	1.36348	1.2779	1.25954	1.2444	1.34385
FBgn0013981	H2AZ+	1.61318	1.89364	1.8921	1.9379	1.87514	2.1029	1.83268	1.67362	1.60896	1.58639	1.56188	1.60693
FBgn0013983	H2AZ+	1.03703	0.642582	0.822083	0.88095	0.895712	0.884572	0.804585	0.735857	0.696334	0.625818	0.529833	0.586593
FBgn0013987	H2AZ+	1.44208	1.50112	1.30759	1.35437	1.33051	1.35048	1.35608	1.23338	1.23031	1.21754	1.18367	1.25205
FBgn0013995	H2AZ-	1.54923	1.0713	0.493608	0.573	0.404952	0.52613	0.754848	1.01397	1.28484	1.38006	1.39952	1.47216
FBgn0013997	H2AZ+	1.33593	1.2681	1.3962	1.49616	1.67189	1.72341	1.86768	1.66954	1.61346	1.50637	1.4538	1.43957
FBgn0014002	H2AZ+	1.84846	2.10198	2.03724	2.04158	2.05481	2.35824	2.3438	2.02943	1.79154	1.69571	1.66942	1.80059
FBgn0014006	H2AZ+	1.41253	1.06107	1.18503	1.23575	1.28631	1.30697	1.29152	1.26631	1.18358	1.10159	1.05626	1.01075
FBgn0014007	H2AZ+	1.69739	1.87041	1.72909	1.66543	1.58952	1.43598	1.54126	1.37837	1.33162	1.29108	1.33972	1.36409
FBgn0014009	H2AZ+	1.36215	1.568	1.48224	1.41797	1.37146	1.48904	1.43651	1.37809	1.41172	1.38483	1.38377	1.42332
FBgn0014010	H2AZ+	1.52477	1.60758	1.34768	1.47016	1.53122	1.57127	1.57968	1.50679	1.51156	1.49781	1.49027	1.49621
FBgn0014011	H2AZ-	1.21066	1.40564	1.47108	1.40544	1.41419	1.40663	1.39977	1.28831	1.41016	1.48623	1.51101	1.44463
FBgn0014018	H2AZ+	1.24358	1.01731	0.904691	1.02396	1.04701	0.8982	0.942865	0.990631	1.14654	1.24996	1.32697	1.39683
FBgn0014020	H2AZ-	1.56921	1.81898	1.82585	1.80297	1.82506	1.84845	1.85674	1.74076	1.76749	1.71311	1.69598	1.78622
FBgn0014023	H2AZ+	1.02261	0.732603	0.839831	0.853507	0.855196	1.04225	0.897736	0.921706	0.925726	0.851962	0.793496	0.718823
FBgn0014026	H2AZ-	1.93823	2.18098	2.15002	2.19869	2.13044	2.19238	2.13615	2.0453	2.05397	2.06352	2.05765	2.29112
FBgn0014033	H2AZ-	-0.157706	0.103387	0.687921	0.950071	1.07275	0.83133	0.669781	0.626297	0.875977	0.944519	0.946491	0.803237
FBgn0014037	H2AZ-	1.70246	1.83222	1.73753	1.69908	1.58459	1.50167	1.56547	1.56886	1.58225	1.52983	1.55606	1.61932
FBgn0014075	H2AZ+	1.64997	1.55835	1.58701	1.54726	1.48556	1.35416	1.42365	1.24534	1.11522	0.967167	0.946351	0.980644
FBgn0014127	H2AZ-	1.49227	1.40837	1.56304	1.56843	1.48581	1.13597	1.0706	0.837677	0.583186	0.518901	0.508268	0.443938
FBgn0014133	H2AZ+	1.79396	1.67695	1.53739	1.5509	1.45836	1.40693	1.45776	1.2904	1.21614	1.22914	1.26149	1.34192
FBgn0014135	H2AZ-	0.105142	0.807329	1.16987	1.17438	1.16384	0.891081	0.904806	0.903953	0.945503	0.795592	0.689149	0.815477
FBgn0014141	H2AZ+	1.50717	1.31742	1.15049	1.26559	1.3783	1.79732	1.96146	2.07658	1.97095	1.76606	1.64754	1.74835
FBgn0014143	H2AZ-	0.0786654	0.966346	0.88782	0.808304	0.599861	0.481782	0.445525	0.413898	0.257031	0.0948368	0.0124685	-0.00188659
FBgn0014163	zld-dep	1.63307	2.08563	2.26228	2.19915	2.14712	2.10557	2.10603	1.97741	1.95052	1.86899	1.81872	1.85908
FBgn0014179	H2AZ-	0.122781	0.743198	1.17953	1.21291	1.27919	1.09395	1.00158	0.548263	0.0987968	0.0363978	-0.0374365	-0.107401
FBgn0014184	H2AZ-	1.87881	2.20618	2.07329	2.07513	2.02191	2.26683	2.14067	2.05267	2.11642	2.08441	2.07249	2.24562
FBgn0014189	H2AZ-	1.75598	2.04965	2.03735	1.96213	1.80896	1.73335	1.65033	1.41706	1.31187	1.31513	1.41743	1.46952
FBgn0014269	H2AZ+	1.29751	1.49971	1.43065	1.47016	1.35473	1.23317	1.11048	0.90147	0.785633	0.817749	0.884233	0.94529
FBgn0014340	H2AZ+	1.23784	1.26427	1.11492	1.16946	1.04518	0.896559	0.887635	0.682617	0.554554	0.598119	0.738327	0.730705
FBgn0014342	H2AZ+	0.238032	0.645553	0.691606	0.693187	0.73297	0.332306	0.187796	0.119908	0.146278	0.0616486	0.0599554	0.121124
FBgn0014343	H2AZ-	0.0677698	0.62897	1.21848	1.17353	1.07368	0.83704	0.922687	0.84848	0.754101	0.677575	0.598343	0.641909
FBgn0014380	H2AZ+	0.0472101	0.430665	0.8381	0.966866	0.942547	1.01236	1.13542	1.2186	1.05036	1.12055	1.13116	1.18027
FBgn0014388	H2AZ-	0.446734	1.18147	1.47179	1.56107	1.61486	1.61592	1.577	1.48543	1.50377	1.49348	1.47061	1.48583
FBgn0014391	H2AZ+	1.30112	1.34869	1.26493	1.20989	1.16552	1.45555	1.30599	1.30847	1.41534	1.42748	1.43108	1.50794
FBgn0014411	H2AZ+	1.32489	1.39848	1.18131	1.26559	1.17297	1.08736	1.08743	0.940209	0.908709	0.893958	0.94502	0.996177
FBgn0014417	H2AZ-	1.29608	0.810983	0.403598	0.610437	0.905079	1.03441	1.02805	0.827288	0.492974	0.363811	0.268945	0.155392
FBgn0014857	H2AZ+	1.29514	1.65646	1.78806	1.84144	1.74485	1.73735	1.52249	1.33713	1.21659	1.20208	1.11374	1.13019
FBgn0014861	H2AZ+	1.56795	1.4507	1.63228	1.53398	1.39372	1.02544	0.932041	0.717783	0.464196	0.432333	0.422722	0.560367
FBgn0014863	H2AZ-	0.290752	0.506223	0.652681	0.62642	0.796834	1.0349	1.30004	1.66481	1.86823	1.84976	1.81343	1.81791
FBgn0014868	H2AZ+	1.33915	1.55619	1.53519	1.56959	1.44383	1.56521	1.37333	1.21228	1.10794	1.00542	0.91834	0.856111
FBgn0014870	H2AZ+	1.24425	1.4703	1.65848	1.56861	1.49711	1.25375	1.28093	1.14694	1.06512	0.984642	0.985565	1.08952
FBgn0014879	H2AZ+	1.5546	1.83148	1.86528	1.7685	1.63574	1.44349	1.3555	1.12973	0.969964	1.00346	1.14376	1.16001
FBgn0014906	H2AZ+	1.44767	1.37308	1.15821	1.18338	1.12902	1.13678	1.04456	0.940485	0.964936	0.952444	1.00652	1.05072
FBgn0014930	H2AZ+	0.91737	0.684326	0.747737	0.749922	0.711989	0.72924	0.665867	0.758821	0.805744	0.880127	0.907367	0.928648
FBgn0014949	H2AZ+	-0.717429	-0.247806	0.120411	0.368851	0.0483408	0.133564	0.0603188	-0.028307	-0.259484	-0.320985	-0.521383	-0.615298
FBgn0015000	H2AZ+	1.24372	0.806303	1.00014	0.979689	0.925116	0.917745	0.813605	0.765028	0.889431	0.927984	0.893025	0.840615
FBgn0015024	H2AZ+	1.73522	2.0104	1.93945	1.85366	1.77604	1.78359	1.77368	1.68356	1.64963	1.61681	1.64028	1.64434
FBgn0015025	H2AZ+	0.928951	0.741077	0.634581	0.648417	0.663959	0.465658	0.377234	0.200912	0.180133	0.119282	0.114026	0.0496543
FBgn0015031	H2AZ+	1.23631	1.46311	1.48239	1.46085	1.32228	1.36003	1.30793	1.3107	1.35856	1.42305	1.37554	1.5792
FBgn0015032	H2AZ-	-0.277425	-0.742382	-0.188624	-0.442983	0.0182215	-0.076038	-0.0527329	0.238521	0.720035	1.53469	1.67108	1.25042
FBgn0015040	H2AZ-	0.0549794	-0.00349742	-0.188624	-0.190247	0.0970546	0.401743	0.578223	0.698651	0.746458	0.709265	0.664028	0.713717
FBgn0015075	H2AZ+	1.2459	0.915994	1.09745	1.03961	0.952015	0.928674	0.838244	0.769258	0.599143	0.452157	0.337524	0.379347
FBgn0015218	H2AZ+	1.84815	1.61219	1.49004	1.54706	1.56875	1.61391	1.65783	1.57846	1.55532	1.48602	1.41981	1.5097
FBgn0015221	H2AZ-	1.50841	1.71378	1.61793	1.59238	1.57216	1.58104	1.62332	1.53403	1.56149	1.58312	1.59776	1.74808
FBgn0015222	H2AZ+	1.65407	1.87202	1.74763	1.68825	1.61086	1.74065	1.73699	1.60605	1.63664	1.66144	1.69241	1.82635
FBgn0015229	H2AZ-	1.27985	1.07248	1.10229	1.18317	1.29244	1.25656	1.35788	1.35152	1.28508	1.20396	1.0991	0.910847
FBgn0015239	H2AZ+	1.33714	0.842741	0.536602	0.891501	1.22858	1.37201	1.33086	1.15835	1.19087	1.15267	1.05868	1.05561
FBgn0015240	H2AZ+	1.24373	0.715447	0.695249	0.699912	0.750576	0.768591	0.729063	0.839942	0.939603	0.844555	0.789521	0.799282
FBgn0015245	H2AZ+	1.73327	1.2536	0.943541	1.22381	1.41584	1.89288	1.76932	1.75767	1.70102	1.64231	1.57347	1.82134
FBgn0015247	H2AZ+	1.25936	1.18535	1.07432	1.17671	1.12996	1.17403	1.12645	1.04351	1.03899	1.01378	1.0325	0.980803
FBgn0015268	H2AZ+	1.87578	1.5857	1.52429	1.5901	1.53532	1.51981	1.47527	1.3709	1.34482	1.39502	1.385	1.68205
FBgn0015269	H2AZ+	1.44153	1.43736	1.40395	1.31717	1.30723	1.05483	1.34263	1.28234	1.28706	1.30025	1.33951	1.41791
FBgn0015270	H2AZ+	1.24766	0.860012	1.10102	1.02259	0.91541	0.509693	0.340327	0.158405	-0.204056	-0.139894	-0.10272	-0.173701
FBgn0015277	H2AZ+	0.89736	0.805934	0.992385	0.936863	0.815965	0.814319	0.673784	0.672103	0.676977	0.667386	0.641327	0.700058
FBgn0015278	H2AZ+	1.53446	1.51018	1.38182	1.36513	1.26207	1.14279	1.22776	1.13143	1.22238	1.22693	1.24095	1.29443
FBgn0015279	H2AZ+	1.48219	1.38351	1.47581	1.44019	1.42739	1.28429	1.27311	1.14986	1.19986	1.21602	1.2403	1.26544
FBgn0015282	H2AZ+	1.63971	1.68963	1.63443	1.55449	1.41905	1.37662	1.28399	1.14957	1.04978	0.990652	0.909824	0.977034
FBgn0015283	H2AZ+	1.58064	1.28638	1.30918	1.3326	1.30481	1.22583	1.19511	1.09303	1.05313	0.996305	0.938747	1.00277
FBgn0015286	H2AZ+	1.65718	1.57539	1.54086	1.47438	1.41533	1.44002	1.49882	1.41285	1.40244	1.40936	1.43845	1.47342
FBgn0015288	H2AZ+	1.28409	1.45058	1.39104	1.46137	1.37665	1.33089	1.37258	1.25362	1.30318	1.31686	1.23435	1.52568
FBgn0015295	H2AZ+	1.41203	1.05389	1.08329	1.10141	1.12125	1.04142	0.951715	0.79006	0.728727	0.684878	0.66	0.739675
FBgn0015296	H2AZ+	1.09888	0.880534	1.12683	1.09953	1.0033	0.888039	0.830821	0.747541	0.594919	0.515539	0.467284	0.470592
FBgn0015299	H2AZ+	1.26982	0.918236	1.09332	1.16989	1.09322	1.01071	0.75403	0.592021	0.527125	0.479165	0.423105	0.297959
FBgn0015320	H2AZ+	1.45186	1.67506	1.55788	1.47389	1.29699	1.26054	1.18279	0.99417	0.891349	0.938453	1.03869	1.04462
FBgn0015331	H2AZ+	0.771079	0.879242	1.02842	1.01914	0.945641	0.772904	0.757572	0.588793	0.409737	0.426759	0.384964	0.349367
FBgn0015351	H2AZ+	0.821172	0.612455	0.70418	0.58959	0.524713	0.419143	0.231805	0.170291	0.110221	0.106007	0.0870832	0.180566
FBgn0015360	H2AZ+	1.39651	1.39701	1.19764	1.20084	1.07256	0.961254	1.00127	0.858937	0.849583	0.859669	0.893896	0.942204
FBgn0015371	zld-dep	1.65658	1.75118	1.89268	1.81442	1.67014	1.4812	1.51467	1.62062	1.63516	1.5304	1.44035	1.51257
FBgn0015376	H2AZ+	1.21059	0.750485	1.08222	0.993143	0.874705	0.499965	0.487305	0.515455	0.277257	0.166145	0.190596	0.0563759
FBgn0015379	H2AZ+	1.07034	1.12322	1.08835	1.08212	0.893739	0.880714	0.755387	0.573859	0.39913	0.301279	0.212293	0.15781
FBgn0015380	H2AZ-	0.456101	1.20187	1.47698	1.59135	1.63869	1.53797	1.5924	1.40852	1.23477	1.0782	1.01322	0.996707
FBgn0015393	H2AZ+	1.40535	0.850962	1.20468	1.30602	1.35149	1.40645	1.28837	1.1702	1.0041	0.975954	0.905457	1.19663
FBgn0015396	H2AZ-	1.68062	1.79077	1.81505	1.80584	1.73123	1.28694	1.22148	0.946241	0.711224	0.7346	0.69801	0.777968
FBgn0015399	H2AZ-	-0.0629869	-0.140865	0.0395086	-0.190247	0.26012	0.830099	0.973115	1.03802	1.08477	1.02459	0.984631	1.01204
FBgn0015400	H2AZ-	-0.142286	0.240445	0.433776	0.543259	0.729106	0.682148	0.919645	1.16412	1.23016	1.17758	1.15704	1.16378
FBgn0015402	H2AZ+	1.22317	1.03646	1.07377	1.04026	0.994555	0.824653	0.869711	0.765501	0.71811	0.678406	0.707188	0.769483
FBgn0015477	H2AZ+	1.70948	1.86328	1.57963	1.578	1.47515	1.3025	1.4308	1.27067	1.25039	1.27461	1.38615	1.47139
FBgn0015509	H2AZ+	1.90755	2.13251	1.86542	1.88426	1.8161	1.85307	1.79367	1.67019	1.66294	1.61659	1.67148	1.68341
FBgn0015513	H2AZ-	1.56114	1.65587	1.84706	1.75513	1.80583	1.60364	1.61665	1.46055	1.51138	1.45177	1.3807	1.3501
FBgn0015521	H2AZ+	1.60546	1.88342	1.83216	1.87999	1.78493	2.01702	1.81186	1.72326	1.71684	1.74131	1.70202	1.89172
FBgn0015527	H2AZ+	1.43026	1.62422	1.56101	1.59598	1.50321	1.51965	1.33099	1.14723	1.05332	1.08379	1.132	1.31012
FBgn0015544	H2AZ+	1.30439	1.17588	1.06423	1.03437	0.979328	0.723856	0.703304	0.587167	0.494886	0.430367	0.400626	0.327236
FBgn0015546	H2AZ+	1.49654	1.42401	1.47234	1.40859	1.22293	0.886036	0.710765	0.524465	0.495132	0.50171	0.565354	0.533266
FBgn0015558	H2AZ+	0.737203	0.939416	1.28705	1.20741	1.12221	0.995122	1.12225	1.17211	1.23776	1.25536	1.20041	1.27059
FBgn0015561	H2AZ-	-0.606471	-0.240353	0.324449	0.558479	0.406497	0.292907	0.0724415	-0.142596	-0.284493	-0.286594	-0.262273	-0.620393
FBgn0015568	H2AZ+	1.12827	1.09957	0.714576	0.772623	0.640592	0.732253	0.685204	0.761222	0.781622	0.863553	0.920287	1.00743
FBgn0015575	H2AZ-	-0.369971	-0.0370399	-0.252596	0.0211284	0.505024	0.785946	0.652336	0.240881	0.159394	0.616718	0.757071	0.991675
FBgn0015582	H2AZ+	1.12208	0.57814	0.518205	0.703691	0.771651	0.786557	0.734228	0.730119	0.593785	0.449563	0.334888	0.372902
FBgn0015589	H2AZ+	1.55682	1.29232	1.01938	1.05945	1.18996	1.27303	1.48054	1.45652	1.38297	1.38027	1.38124	1.45439
FBgn0015600	zld-dep	1.59332	1.49857	1.19482	1.07783	1.12317	1.23408	1.39956	1.43459	1.53508	1.46116	1.41689	1.47427
FBgn0015602	H2AZ+	1.37438	1.47203	1.39811	1.43881	1.30812	1.24816	1.13208	0.91008	0.816146	0.843055	0.940292	0.913802
FBgn0015609	H2AZ-	0.801363	1.59387	1.87288	1.70675	1.62737	1.63518	1.8824	1.89902	1.8809	1.81886	1.77494	1.86085
FBgn0015615	H2AZ+	1.5753	1.31764	1.51886	1.46857	1.38942	1.20017	1.17613	1.0846	0.992999	0.936189	0.866771	0.91188
FBgn0015618	H2AZ+	1.03359	0.947459	1.04878	0.934607	0.772136	0.554894	0.457187	0.358162	0.276013	0.167722	0.111363	0.015668
FBgn0015621	H2AZ+	1.01359	0.9411	0.902335	0.820224	0.664641	0.557389	0.312224	0.286868	0.169158	0.068716	0.0453689	-0.0573688
FBgn0015622	H2AZ+	1.59542	1.50518	1.70895	1.75398	1.74509	1.77187	1.78129	1.65561	1.52357	1.39988	1.27646	1.39033
FBgn0015623	H2AZ+	1.51699	1.60951	1.45536	1.48736	1.46035	1.39769	1.3078	1.11998	1.51462	1.52089	1.52869	1.69347
FBgn0015625	H2AZ+	1.68354	1.82776	1.7806	1.72385	1.56273	1.22815	1.21428	0.914301	0.82739	0.959541	1.21562	1.28723
FBgn0015721	H2AZ-	0.12827	0.952375	1.11782	1.14011	1.10729	0.784216	0.742889	0.568725	0.513508	0.461613	0.372717	0.403404
FBgn0015737	H2AZ+	1.45558	1.3664	1.28134	1.28772	1.21611	1.15784	1.2162	1.12189	0.856591	0.803119	0.945316	0.928303
FBgn0015754	H2AZ+	1.65009	1.70715	1.56754	1.62226	1.56968	1.67457	1.60021	1.45303	1.47014	1.49073	1.53668	1.57452
FBgn0015772	H2AZ+	1.49996	1.38878	1.43601	1.32439	1.26156	1.13725	1.26019	1.27288	1.19734	1.19447	1.20246	1.24951
FBgn0015773	zld-dep	0.104168	0.958257	0.966006	0.906696	0.770679	0.78946	0.994581	0.780727	0.74924	0.604261	0.590674	0.740962
FBgn0015774	H2AZ-	0.391437	1.06371	1.36499	1.30476	1.40563	1.37867	1.44706	1.42305	1.44952	1.43371	1.35866	1.38611
FBgn0015777	H2AZ-	0.556038	1.04787	1.50467	1.67242	1.75685	1.8594	1.81044	1.70164	1.76307	1.74965	1.71693	1.74218
FBgn0015778	H2AZ-	1.88293	1.93868	1.83295	1.80242	1.76215	1.71188	1.66664	1.47995	1.3334	1.24561	1.21957	1.35076
FBgn0015789	H2AZ+	1.61765	1.79221	1.53383	1.56369	1.48713	1.51785	1.45469	1.34772	1.37497	1.42001	1.47529	1.54906
FBgn0015790	H2AZ+	1.55433	1.68187	1.50144	1.53391	1.53087	1.63053	1.5933	1.53282	1.52248	1.49528	1.49076	1.51775
FBgn0015793	H2AZ+	0.889086	0.567415	0.840406	0.771109	0.737329	0.797779	0.772497	0.822959	0.799055	0.728044	0.680877	0.582694
FBgn0015795	H2AZ+	1.33514	1.29238	1.38506	1.40554	1.47771	1.50159	1.557	1.53426	1.55263	1.52539	1.46826	1.48684
FBgn0015797	H2AZ+	1.31207	1.1504	1.32926	1.34087	1.3724	1.43393	1.42746	1.3596	1.26631	1.15053	1.07734	1.12705
FBgn0015799	H2AZ+	1.50196	1.13455	1.32452	1.33093	1.20472	1.03268	0.966575	0.929519	0.821089	0.703056	0.599128	0.784858
FBgn0015803	H2AZ+	1.3403	1.46487	1.36131	1.35701	1.31376	1.21615	1.27054	1.18948	1.24004	1.27318	1.25375	1.25811
FBgn0015805	H2AZ-	1.69664	1.98748	1.97281	1.90812	1.76001	1.49797	1.5087	1.27318	1.12722	1.16272	1.28383	1.32238
FBgn0015808	H2AZ+	1.13159	0.756666	0.885834	1.00821	1.10341	1.23808	1.07947	1.0276	1.08011	1.0128	0.868436	0.80583
FBgn0015818	H2AZ+	0.905299	0.941902	0.939357	0.871143	0.695749	0.567067	0.514293	0.361431	0.215531	0.282435	0.408821	0.395089
FBgn0015828	H2AZ+	1.30473	1.15301	1.08006	1.08579	0.97958	0.953787	0.754198	0.647978	0.541105	0.515454	0.444573	0.522894
FBgn0015829	zld-dep	0.923846	1.04839	1.12141	0.999477	0.951191	0.808059	0.776627	0.69923	0.608696	0.597629	0.510288	0.450498
FBgn0015831	H2AZ+	-0.185097	0.208367	0.189341	0.192402	0.0929236	-0.335879	-0.585547	-0.692267	-0.852845	-0.769238	-0.844207	-1.13847
FBgn0015834	H2AZ-	1.65384	1.86905	1.78856	1.78002	1.69626	1.69252	1.6531	1.51424	1.47368	1.45772	1.43036	1.53979
FBgn0015838	H2AZ+	1.2659	1.27529	1.3815	1.45583	1.54281	1.44286	1.39812	1.20473	1.04005	0.904963	0.843668	0.886872
FBgn0015903	H2AZ-	1.56513	1.6811	1.76262	1.74773	1.69409	1.48501	1.53698	1.32923	1.22174	1.23093	1.32701	1.38482
FBgn0015905	H2AZ+	1.11529	0.837373	0.875713	0.910628	0.938851	0.775097	0.722139	0.654676	0.541382	0.505531	0.514398	0.613823
FBgn0015919	H2AZ+	-0.0871478	0.313931	0.942708	1.21422	1.24114	1.22897	1.18273	0.997903	0.93246	0.842793	0.753636	0.813114
FBgn0015925	H2AZ+	1.33335	1.37282	1.29858	1.20414	1.06382	0.82358	0.853344	0.635565	0.519348	0.553004	0.654286	0.583544
FBgn0015926	H2AZ+	1.49155	1.56903	1.22748	1.32013	1.08233	0.959382	0.944865	0.659284	0.596527	0.778657	0.991517	0.97436
FBgn0015929	H2AZ+	1.63927	1.48892	1.74354	1.68136	1.5613	1.26533	1.0898	0.956932	0.710341	0.599285	0.592013	0.696032
FBgn0015946	H2AZ-	-0.189744	0.55347	0.470638	0.366134	0.583564	0.853454	0.820306	0.70211	0.521656	0.332146	0.0989366	-0.137005
FBgn0016031	H2AZ-	1.34843	1.16302	1.00014	1.0536	1.16761	1.05793	1.03302	0.92375	0.822089	0.893857	0.995438	1.15638
FBgn0016038	H2AZ+	1.23369	0.933356	0.795449	0.77935	0.848416	0.92753	0.811237	0.71559	0.629248	0.54113	0.476751	0.439294
FBgn0016041	H2AZ+	1.58085	1.59497	1.34733	1.35796	1.304	1.34086	1.38984	1.3294	1.33655	1.29742	1.29664	1.4247
FBgn0016054	H2AZ+	1.36772	1.11869	1.06594	1.05204	1.01655	0.770882	0.639593	0.408311	0.288426	0.24021	0.341148	0.129932
FBgn0016059	H2AZ-	1.69041	1.75993	1.73296	1.72512	1.78499	1.71814	1.8424	1.63188	1.651	1.545	1.47279	1.37993
FBgn0016061	H2AZ-	0.0103634	0.40287	0.644291	0.972138	1.24981	1.16718	1.24573	1.2801	1.30488	1.23519	1.15611	1.16881
FBgn0016070	H2AZ+	2.16858	2.21714	1.86029	1.90012	1.66759	1.53599	1.74236	1.48233	1.46884	1.6187	1.81607	1.90952
FBgn0016076	H2AZ-	-0.0626906	0.015606	0.263999	0.455822	0.800842	1.23689	1.50021	0.988728	0.406301	0.38097	0.212941	0.10372
FBgn0016078	H2AZ-	1.03341	0.964686	1.0366	1.09926	1.13058	1.20356	1.2503	1.31026	1.39406	1.23439	1.21691	1.26162
FBgn0016081	H2AZ+	1.37152	1.29433	1.24907	1.23853	1.22479	1.07942	1.2183	1.14649	1.17254	1.21123	1.28387	1.43994
FBgn0016120	H2AZ+	1.30972	1.39853	1.29224	1.21997	1.17892	1.27268	1.25118	1.31836	1.367	1.42403	1.38212	1.60406
FBgn0016123	H2AZ-	-0.717429	-0.361429	-0.439976	-0.442983	0.101132	0.215403	-0.150448	-0.26026	0.333711	0.745309	0.798359	0.692111
FBgn0016126	H2AZ-	1.5098	1.37134	1.49839	1.59497	1.646	1.76427	1.72365	1.63891	1.72687	1.62474	1.56615	1.55824
FBgn0016131	H2AZ+	1.10518	1.14686	1.18091	1.21757	1.22744	1.10977	1.04879	0.939932	1.01617	0.957892	0.985814	0.96396
FBgn0016641	H2AZ+	1.36441	1.27406	1.16761	1.17713	1.11721	1.01377	1.10278	0.994639	0.942323	0.934824	0.964525	1.00515
FBgn0016672	H2AZ+	1.14767	0.833332	0.871051	0.961089	0.935401	0.876827	0.723784	0.667673	0.667997	0.626605	0.588591	0.62275
FBgn0016684	H2AZ-	-0.0237651	0.226601	0.657814	0.677259	0.493531	0.0258123	0.141015	-0.182998	-0.338984	-0.0942224	0.235508	0.712944
FBgn0016685	H2AZ+	1.73152	1.92728	1.79596	1.75947	1.65285	1.56389	1.53822	1.33934	1.23219	1.20763	1.28427	1.33202
FBgn0016687	H2AZ+	1.56949	1.30769	1.39399	1.39757	1.3518	1.41064	1.28858	1.27725	1.30385	1.30281	1.3204	1.49365
FBgn0016691	H2AZ+	1.43346	1.63149	1.49302	1.43013	1.31645	1.52298	1.4463	1.42626	1.49572	1.55465	1.53674	1.73541
FBgn0016693	H2AZ+	1.2947	1.22764	0.994163	1.08887	1.13767	1.44015	1.37633	1.29891	1.32155	1.34129	1.32894	1.43429
FBgn0016696	H2AZ+	1.62773	1.60637	1.47557	1.49183	1.41647	1.2598	1.4055	1.23764	1.25741	1.22708	1.2006	1.33303
FBgn0016697	H2AZ+	1.62172	1.76915	1.42279	1.40246	1.22583	1.32843	1.1926	0.941314	0.86203	0.886942	0.95156	0.881085
FBgn0016698	H2AZ-	1.08406	0.908217	0.914401	0.840367	0.791864	0.589071	0.564905	0.499863	0.371421	0.327346	0.282906	0.278954
FBgn0016701	H2AZ+	1.22902	1.04595	1.01108	1.05173	1.04313	1.09328	1.05571	1.01749	1.00973	0.958763	0.932818	0.913736
FBgn0016754	H2AZ-	1.1004	0.887494	1.20959	1.06669	1.03564	0.930893	1.10413	1.29697	1.44121	1.39059	1.30146	1.2372
FBgn0016756	H2AZ+	1.57719	1.71687	1.69658	1.58919	1.48566	1.3916	1.52249	1.51643	1.49693	1.46987	1.46671	1.57518
FBgn0016762	H2AZ+	0.646374	0.708017	0.760536	0.646172	0.563579	0.372841	0.349793	0.409717	0.428279	0.380718	0.340165	0.310743
FBgn0016794	H2AZ+	1.46507	1.45366	1.40987	1.45566	1.27189	1.18972	1.0307	0.928373	0.87226	0.850352	0.853561	0.927933
FBgn0016797	H2AZ-	0.89344	1.52467	1.74361	1.73168	1.81038	1.82602	1.79806	1.67735	1.63154	1.5139	1.45213	1.57988
FBgn0016917	H2AZ+	1.72536	1.90238	1.70932	1.73051	1.70384	1.54317	1.58467	1.49291	1.5267	1.5154	1.58665	1.68198
FBgn0016926	zld-dep	1.58548	1.70081	1.40551	1.20279	1.2	1.18112	1.03438	1.02462	1.274	1.35233	1.47836	1.56795
FBgn0016930	H2AZ-	1.34627	1.57366	1.50823	1.50058	1.64287	1.66151	1.71298	1.71857	1.5794	1.45458	1.43148	1.36817
FBgn0016970	H2AZ+	0.911121	0.10441	0.136488	0.337601	0.358297	0.237358	0.0859746	0.0392234	-0.0500784	-0.199847	-0.120844	-0.185994
FBgn0016977	H2AZ-	1.84128	2.03882	2.13993	2.08326	2.10165	1.79589	2.02193	1.96235	1.94853	1.96082	1.98276	2.15968
FBgn0016978	H2AZ+	1.24118	1.42799	1.50245	1.45948	1.37007	1.4244	1.22935	1.06687	0.942382	0.845421	0.758227	0.846217
FBgn0016983	H2AZ+	1.75046	1.94061	1.81171	1.74177	1.62013	1.45277	1.43127	1.23417	1.1394	1.18401	1.34118	1.32935
FBgn0016984	H2AZ-	1.5058	1.32898	1.42113	1.35425	1.34657	1.24463	1.20601	1.17885	1.16742	1.12454	1.13377	1.17707
FBgn0017414	H2AZ+	0.942689	0.786647	0.459451	0.58959	0.665321	0.91459	0.77413	0.533233	0.354585	0.265021	0.256246	0.197243
FBgn0017418	H2AZ+	1.45457	1.52372	1.2486	1.31199	1.26677	1.27872	1.32809	1.2186	1.28745	1.24254	1.26344	1.29863
FBgn0017429	H2AZ+	0.997689	0.71665	0.760536	0.738351	0.735702	0.82037	0.809281	0.861412	0.77854	0.727546	0.651397	0.662686
FBgn0017430	H2AZ+	1.13624	1.21154	1.17007	1.13702	1.03311	0.98681	0.903008	0.722666	0.614401	0.629652	0.689469	0.6572
FBgn0017457	H2AZ+	1.37384	1.61087	1.49019	1.41886	1.29542	1.27374	1.16147	0.95772	0.880849	0.874917	0.962371	0.982806
FBgn0017545	H2AZ-	2.25276	2.59773	2.50568	2.50121	2.42794	2.51712	2.48819	2.35065	2.41824	2.38663	2.37967	2.53891
FBgn0017550	H2AZ+	1.37995	1.5093	1.46279	1.45982	1.3571	1.22766	1.23943	1.10243	1.06924	1.03246	1.02548	1.14174
FBgn0017551	H2AZ+	1.36044	0.87985	1.27771	1.34448	1.24026	1.00566	0.836985	0.65863	0.488049	0.392808	0.319398	0.275028
FBgn0017566	H2AZ+	1.31881	1.34894	1.18581	1.25442	1.16927	1.38743	1.30202	1.29163	1.30104	1.36857	1.33538	1.57993
FBgn0017567	H2AZ+	1.12851	1.09387	1.04788	1.03929	1.02033	1.16783	1.10483	1.12109	1.19781	1.18076	1.15736	1.25167
FBgn0017572	H2AZ+	1.26636	1.28174	1.23936	1.18951	1.18671	1.15375	1.1562	1.03055	1.02284	0.990381	0.943582	0.977249
FBgn0017577	H2AZ+	1.663	1.49605	1.72316	1.67338	1.46313	1.21572	0.990673	0.814125	0.510563	0.46999	0.453358	0.530914
FBgn0017578	H2AZ+	1.03766	1.24469	1.26584	1.25376	1.23459	1.21584	1.1613	1.08495	1.04744	1.0877	1.1026	1.13961
FBgn0017579	H2AZ+	1.8601	2.15996	2.09598	2.15053	2.06901	2.23439	2.09193	1.98437	2.00142	2.02565	1.98726	2.21383
FBgn0017581	H2AZ+	1.91242	2.07603	1.97957	1.92084	1.85115	1.67386	1.77532	1.69235	1.68587	1.68	1.74876	1.93425
FBgn0017590	H2AZ-	-0.0670214	0.112634	0.287624	0.425655	0.858532	1.21082	1.28177	1.25106	1.23662	1.19233	1.14324	1.13519
FBgn0019624	H2AZ+	1.28954	1.42445	1.42556	1.47033	1.32634	1.57622	1.34376	1.37765	1.37224	1.44201	1.39707	1.62962
FBgn0019637	H2AZ+	1.25359	1.40647	1.34604	1.26432	1.08161	0.954177	0.887116	0.65863	0.537979	0.593771	0.717483	0.742741
FBgn0019644	H2AZ+	1.31165	1.43974	1.3622	1.32333	1.20163	1.38595	1.273	1.30901	1.36929	1.43356	1.41193	1.64583
FBgn0019650	H2AZ-	0.303756	0.899823	1.13423	0.992012	1.04742	0.933202	1.06438	1.04812	1.08748	1.00181	0.959081	0.917479
FBgn0019662	H2AZ+	1.04226	0.885174	0.542506	0.592272	0.644971	0.734784	0.923775	0.704395	0.968566	0.993747	0.95336	0.99065
FBgn0019686	zld-dep	1.80469	1.6574	1.42902	1.39409	1.24723	1.0848	0.986501	0.812493	0.68673	0.725836	0.844786	0.724701
FBgn0019830	H2AZ+	1.1366	1.17679	1.0608	0.990877	0.913557	1.01428	1.02294	0.950828	0.902709	0.857172	0.808158	0.900578
FBgn0019890	zld-dep	1.27992	1.68641	1.59925	1.49393	1.43252	1.26632	1.31881	1.28019	1.37912	1.37239	1.35579	1.43026
FBgn0019925	H2AZ+	1.46855	1.3768	1.15885	1.28905	1.39297	1.50723	1.54347	1.60318	1.52792	1.3474	1.22056	1.27905
FBgn0019932	H2AZ+	1.23569	1.2451	0.941456	1.0046	0.844971	0.941749	0.880892	0.736374	0.903226	1.08852	1.13508	1.10739
FBgn0019936	H2AZ+	1.82946	2.09467	2.05377	2.07736	2.00448	2.05324	1.9867	1.92125	1.92002	1.90388	1.83057	2.00805
FBgn0019938	H2AZ+	1.48451	1.3768	1.56137	1.60466	1.62555	1.54757	1.4892	1.34876	1.29954	1.24936	1.22346	1.46094
FBgn0019949	H2AZ+	1.10188	1.18659	1.11223	1.08297	0.984321	0.837281	0.823684	0.717236	0.63355	0.612732	0.662401	0.678117
FBgn0019952	H2AZ-	-0.0760465	0.244789	0.747737	0.963578	1.14787	1.04269	1.05604	1.08549	0.915213	0.546759	0.365221	0.373678
FBgn0019960	H2AZ+	1.38046	1.35434	1.36432	1.3727	1.28392	1.26744	1.23296	1.24524	1.28238	1.29259	1.26303	1.45814
FBgn0019968	H2AZ-	1.51536	1.55536	1.60358	1.40523	1.33347	1.24105	1.40419	1.45337	1.53104	1.53254	1.543	1.58784
FBgn0019972	H2AZ+	1.38611	1.6192	1.56453	1.53076	1.38596	1.35651	1.20177	0.972591	0.899517	0.963253	1.05302	0.989537
FBgn0019985	H2AZ-	-0.412528	-0.0640975	0.189341	0.157476	0.182794	0.259853	0.4838	0.7106	0.893533	0.943149	0.906508	0.907228
FBgn0019990	H2AZ+	1.41157	1.44807	1.24539	1.20607	1.09234	0.92225	1.07781	0.940762	0.863273	0.84207	0.957708	1.02312
FBgn0020224	H2AZ+	1.47183	1.58236	1.36851	1.40707	1.31192	1.2052	1.24219	1.1288	1.02223	1.05722	1.1711	1.16187
FBgn0020235	H2AZ+	1.47831	1.45581	1.18366	1.24522	1.23959	1.48759	1.4426	1.48569	1.56778	1.59485	1.55739	1.79629
FBgn0020236	H2AZ+	1.61373	1.36813	1.52737	1.51826	1.43479	1.42428	1.64334	1.68909	1.25356	1.27325	1.37249	1.53187
FBgn0020238	H2AZ-	1.93254	2.2593	2.241	2.1703	2.05126	2.05351	2.03176	1.92224	1.9334	1.90907	1.916	2.01518
FBgn0020249	H2AZ+	1.1623	1.13469	1.07761	1.10513	1.05681	1.03697	1.05671	1.14055	1.27128	1.34425	1.36701	1.32435
FBgn0020251	H2AZ-	1.25558	1.65953	1.60163	1.40717	1.447	1.47602	1.53651	1.46015	1.4621	1.38336	1.36923	1.27387
FBgn0020255	zld-dep	1.9895	2.25185	2.16663	2.08796	1.93679	1.84442	1.80558	1.58202	1.51633	1.51751	1.62607	1.71347
FBgn0020257	zld-dep	0.935482	1.7606	1.86434	1.81032	1.70896	1.49712	1.41293	1.14025	0.992043	0.896377	0.816569	1.01408
FBgn0020261	H2AZ+	1.34089	1.12981	1.1815	1.1627	1.07868	0.934145	0.927012	0.826897	0.689489	0.670952	0.742168	0.836065
FBgn0020269	H2AZ-	-0.181212	-0.197704	0.00983236	-0.174804	0.264982	0.781259	1.04281	1.26844	1.29404	1.22498	1.14193	1.05722
FBgn0020270	H2AZ+	1.35268	1.37344	1.22594	1.23223	1.16216	0.987073	0.996198	0.9146	1.0167	0.951945	0.935086	0.872631
FBgn0020272	H2AZ+	1.12747	0.627475	0.750033	0.730683	0.657756	0.384153	0.337439	0.259171	0.290151	0.184789	0.177804	-0.00188659
FBgn0020278	H2AZ-	1.21883	1.33359	1.37801	1.43622	1.4704	1.33792	1.32102	1.26956	1.11464	1.09074	1.1244	1.19749
FBgn0020279	H2AZ-	1.78161	1.95171	1.95293	1.89251	1.78026	1.70915	1.68698	1.53091	1.38719	1.38626	1.44913	1.60399
FBgn0020294	H2AZ+	0.0138714	0.219564	0.189341	0.232296	0.50162	0.702093	0.980942	1.10091	1.08874	0.955602	0.932482	0.94007
FBgn0020299	H2AZ-	0.527485	1.3511	1.59744	1.41964	1.50421	1.3179	1.46334	1.46402	1.18949	1.05579	0.928282	1.01144
FBgn0020300	zld-dep	0.631619	1.40021	0.421191	0.488964	0.577341	0.505789	0.524906	1.19814	0.921044	0.858674	0.879922	0.689423
FBgn0020304	H2AZ+	1.31753	1.47212	1.68261	1.49677	1.26999	1.15431	1.26552	1.39276	1.2254	1.21645	1.22511	1.25584
FBgn0020305	H2AZ+	1.17908	1.27333	1.25788	1.25442	1.16872	1.15511	1.00513	0.830788	0.745862	0.758564	0.831419	0.90521
FBgn0020306	H2AZ-	2.02941	2.18708	2.15632	2.10542	2.01906	1.74803	1.87788	1.7255	1.6731	1.68488	1.76221	1.97629
FBgn0020307	H2AZ-	-0.0850538	0.230989	0.767831	0.937312	1.02187	0.914699	0.959502	0.972841	0.973614	0.875554	0.798026	0.923092
FBgn0020312	H2AZ+	1.2989	1.22396	1.43262	1.35172	1.23526	1.10933	1.04802	0.999753	0.886858	0.818464	0.782128	0.824184
FBgn0020369	H2AZ+	1.65521	1.61575	1.45819	1.45002	1.39493	1.40837	1.23597	1.11025	1.02641	0.956739	0.87544	0.874578
FBgn0020370	H2AZ+	1.80065	1.78311	1.77151	1.73811	1.59221	1.43275	1.43514	1.31627	1.28827	1.27283	1.27791	1.36836
FBgn0020377	zld-dep	0.801844	1.74872	1.76908	1.41679	1.00563	0.459339	0.365342	0.280681	0.0721194	0.101635	0.120564	0.322683
FBgn0020381	H2AZ+	0.742798	0.489522	0.463224	0.543259	0.725756	0.820255	0.794995	0.765501	0.669146	0.651551	0.616356	0.632192
FBgn0020385	H2AZ+	1.13102	1.21951	1.1982	1.20414	1.03858	1.19184	1.14042	1.0505	1.02897	1.1266	1.21463	1.53976
FBgn0020386	H2AZ-	1.67256	1.75623	1.65901	1.65989	1.68524	1.78315	1.79428	1.71227	1.75075	1.73721	1.75628	1.83433
FBgn0020388	H2AZ+	1.2944	1.41565	1.33136	1.35208	1.22617	1.19652	1.08658	0.957458	0.864852	0.846594	0.947715	1.01853
FBgn0020389	H2AZ-	0.986665	0.637555	0.912574	0.797318	0.904442	1.27743	1.31435	1.32354	0.955198	0.791385	0.672351	0.646843
FBgn0020392	H2AZ+	1.56826	1.31337	1.10153	1.00569	0.855568	0.801124	0.824642	0.747541	0.71012	0.606882	0.537557	0.598153
FBgn0020412	H2AZ-	1.44185	1.47385	1.53435	1.52366	1.46471	1.28096	1.39746	1.29557	1.21097	1.1393	1.13323	1.15892
FBgn0020440	H2AZ+	1.49314	1.46086	1.47004	1.44028	1.45239	1.41697	1.46883	1.44075	1.38321	1.25512	1.21566	1.2252
FBgn0020443	H2AZ+	1.7452	1.61671	1.55539	1.53952	1.53791	1.52757	1.66396	1.47151	1.40005	1.28118	1.23576	1.46834
FBgn0020496	H2AZ-	1.76515	2.06831	2.04978	1.99217	1.92026	1.85801	1.78837	1.63202	1.55996	1.51157	1.569	1.68636
FBgn0020497	H2AZ+	1.74072	1.97893	1.95487	1.84595	1.68648	1.38357	1.44942	1.29993	1.21797	1.17565	1.27036	1.3701
FBgn0020510	H2AZ+	1.3397	1.37885	1.36719	1.43107	1.42216	1.35212	1.33242	1.18558	1.14391	1.08037	1.06083	1.06517
FBgn0020513	H2AZ-	1.33987	0.765153	0.777072	0.931421	1.11459	1.28539	1.29792	1.10612	1.03384	1.14962	1.16555	1.27897
FBgn0020521	H2AZ+	0.0627232	0.553708	0.913032	0.986679	1.0955	0.991426	1.10017	0.912498	1.21982	1.42719	1.46485	1.39197
FBgn0020545	H2AZ+	1.11163	1.03872	0.762742	0.851158	0.683157	0.854283	0.803937	0.805881	0.692494	0.807045	0.903803	1.09015
FBgn0020616	H2AZ+	1.36476	0.932786	1.34166	1.3615	1.33641	1.12743	1.10814	0.989919	0.912417	0.841704	0.772179	0.782975
FBgn0020617	H2AZ-	-0.355983	-0.162194	0.399043	0.638187	0.674695	0.709711	0.673545	0.680174	0.64354	0.563487	0.516265	0.472332
FBgn0020618	H2AZ+	1.94687	2.22916	2.15718	2.21109	2.11355	2.22899	2.14872	2.04709	2.0696	2.08231	2.0398	2.2768
FBgn0020620	H2AZ+	1.35037	1.45021	1.30626	1.32013	1.26269	1.15191	1.20817	1.08478	1.0039	0.997213	1.07538	1.04855
FBgn0020621	H2AZ-	1.57725	1.66537	1.57087	1.51204	1.49387	1.50785	1.66576	1.51619	1.46315	1.49385	1.51153	1.57375
FBgn0020622	H2AZ+	1.59266	1.08032	1.10879	1.14247	1.18931	1.18142	1.19455	1.12942	1.17346	1.10819	1.07752	1.20451
FBgn0020626	H2AZ+	1.34061	1.16324	1.19689	1.22598	1.13322	1.12959	1.07224	1.00274	0.925731	0.927298	0.958526	1.05977
FBgn0020633	H2AZ+	1.69407	1.95829	1.97815	1.92881	1.78568	1.54626	1.43691	1.17238	1.0327	1.12318	1.29847	1.34262
FBgn0020647	H2AZ+	1.32154	1.20847	1.2681	1.28444	1.25689	1.21377	1.23741	1.20139	1.28226	1.30852	1.23901	1.19666
FBgn0020762	zld-dep	0.0239203	0.432228	0.899007	1.06036	1.24831	1.21866	1.2108	1.23507	1.30484	1.3943	1.39585	1.3846
FBgn0020764	H2AZ+	0.968949	0.525857	0.650604	0.65396	0.73132	0.829753	0.857938	0.916391	0.94672	0.9181	0.940702	1.05232
FBgn0020767	H2AZ-	1.34301	1.2771	1.16741	1.26127	1.28745	1.40999	1.39146	1.43276	1.38799	1.36705	1.37341	1.41107
FBgn0020887	zld-dep	1.29388	1.23581	1.40949	1.25639	1.10997	0.818312	0.824061	0.777101	0.654985	0.607703	0.582217	0.657243
FBgn0020909	H2AZ+	1.15203	1.20905	1.06366	1.13196	1.07517	1.04483	0.914973	0.724277	0.713296	0.682249	0.778613	0.846393
FBgn0020910	H2AZ+	2.03881	2.36706	2.29058	2.33712	2.24719	2.31665	2.28767	2.17399	2.21662	2.23804	2.18199	2.47589
FBgn0020912	H2AZ-	-0.156458	0.00940385	0.352187	0.315977	0.644971	0.614241	0.854649	0.826505	0.789143	0.710925	0.691852	0.788479
FBgn0020930	H2AZ+	1.05702	1.03541	0.894676	0.938209	0.91817	0.958912	0.857337	0.758821	0.712421	0.628074	0.605863	0.578412
FBgn0021760	H2AZ-	1.6317	1.70788	1.64496	1.57171	1.5023	1.30543	1.42011	1.32243	1.37281	1.43811	1.47674	1.53841
FBgn0021761	H2AZ+	1.5325	1.47909	1.57301	1.53932	1.41311	1.08696	1.13588	0.963183	0.871279	0.859279	0.987897	1.00382
FBgn0021764	H2AZ-	1.67663	1.80667	1.82645	1.8147	1.77095	1.61727	1.75459	1.59238	1.5436	1.45556	1.4289	1.48154
FBgn0021768	H2AZ+	1.3021	0.863177	0.968706	1.00095	1.02275	1.06978	0.94764	0.815344	0.661988	0.48934	0.379585	0.47849
FBgn0021776	zld-dep	0.848111	1.76218	1.8276	1.8084	1.71832	1.52037	1.26208	1.04472	0.798933	0.707969	0.625384	0.68865
FBgn0021795	H2AZ+	1.13498	0.758746	1.14787	1.30236	1.35854	1.48169	1.43979	1.32079	1.1519	1.03672	0.879802	0.985887
FBgn0021796	H2AZ+	1.46168	1.33736	1.40277	1.41392	1.37204	1.23	1.35003	1.20987	1.11046	1.01667	0.97551	1.10015
FBgn0021814	H2AZ+	0.980778	0.935572	1.05027	1.03733	0.966229	0.924839	0.794925	0.73689	0.738101	0.712612	0.663726	0.63095
FBgn0021825	H2AZ+	1.1471	1.23622	1.06537	1.0658	1.02121	1.12789	1.03004	0.929805	0.870228	0.878682	0.881137	0.92098
FBgn0021847	zld-dep	1.34842	1.13077	1.13877	1.15445	1.09005	1.04705	0.955875	0.930661	0.952657	0.918909	0.890855	0.904686
FBgn0021856	H2AZ+	1.07801	1.15214	1.10655	1.05047	0.96936	0.871843	0.852479	0.806299	0.804633	0.766011	0.750048	0.757116
FBgn0021872	H2AZ+	1.48149	1.31798	1.29721	1.46832	1.59134	1.88355	1.74523	1.66689	1.65756	1.62788	1.60593	1.74525
FBgn0021874	H2AZ+	0.828423	0.86562	1.12893	1.16903	1.12253	1.16628	0.961604	0.803788	0.71401	0.702828	0.63883	0.929759
FBgn0021875	H2AZ+	0.71106	0.591329	0.83285	0.782294	0.735702	0.643092	0.578241	0.476704	0.328734	0.350832	0.256875	0.367953
FBgn0021895	H2AZ+	1.25815	1.47244	1.53441	1.55475	1.50306	1.3406	1.2539	1.0421	0.934616	0.897008	0.941877	0.924621
FBgn0021906	H2AZ+	1.16573	1.30883	1.25912	1.30023	1.13934	1.38139	1.20464	1.21801	1.23655	1.3081	1.24823	1.51847
FBgn0021944	H2AZ+	0.777283	0.492166	0.638933	0.455822	0.330146	0.327516	0.248115	0.274375	0.117134	0.0180445	-0.082047	-0.323856
FBgn0021967	zld-dep	1.11568	1.25598	1.22145	1.18809	1.05065	1.22986	1.11809	1.12568	1.1739	1.21775	1.17908	1.32
FBgn0021979	H2AZ+	1.1863	1.34839	1.22232	1.14828	0.990452	1.03507	0.988676	0.883209	0.824879	0.89073	0.930183	0.911648
FBgn0021995	H2AZ+	1.33386	1.55045	1.54755	1.50918	1.43042	1.3945	1.28662	1.13128	1.02206	1.04482	1.10919	1.30506
FBgn0022023	H2AZ+	1.54233	1.73345	1.68765	1.69603	1.61904	1.65879	1.59921	1.48558	1.45495	1.45463	1.43387	1.55242
FBgn0022027	H2AZ+	0.950132	0.884504	0.902808	0.914029	0.845355	0.879036	0.663047	0.59917	0.486478	0.515426	0.473343	0.473813
FBgn0022029	H2AZ+	1.28878	1.35622	1.33746	1.33619	1.28325	1.1707	1.21388	1.08424	0.994008	0.888899	0.947505	1.02436
FBgn0022069	H2AZ+	1.47306	1.70843	1.69627	1.60269	1.49915	1.37151	1.30311	1.16938	1.04743	1.0698	1.15076	1.24697
FBgn0022097	H2AZ+	1.40921	1.16558	0.868957	1.01035	1.14221	1.36626	1.26183	1.29771	1.43555	1.5156	1.52301	1.7536
FBgn0022153	H2AZ+	1.41493	0.889046	1.18967	1.1975	1.20125	1.06137	1.1319	1.06271	0.971111	0.890156	0.799702	0.868485
FBgn0022160	H2AZ-	0.204213	0.434877	0.412515	0.172919	0.29268	0.219871	0.294249	0.650002	1.07748	1.40053	1.511	1.69889
FBgn0022213	H2AZ+	1.79511	1.58707	1.46684	1.38505	1.30038	0.940996	0.86189	0.636968	0.49427	0.485239	0.603333	0.5955
FBgn0022224	zld-dep	0.962482	1.07186	1.11394	1.07172	0.988748	1.01217	0.824655	0.699808	0.627881	0.562727	0.57903	0.410244
FBgn0022238	zld-dep	1.53723	1.81025	1.81637	1.71501	1.62389	1.48704	1.59397	1.50826	1.36327	1.22914	1.26204	1.25796
FBgn0022288	H2AZ+	1.31252	1.37516	1.24683	1.30937	1.25098	1.25978	1.14132	0.997903	0.899607	0.889875	0.884096	1.07816
FBgn0022338	H2AZ+	1.59322	1.6596	1.65341	1.59221	1.38035	1.3054	1.1669	1.03986	0.860379	0.851126	1.03352	0.981302
FBgn0022343	H2AZ+	1.31943	0.85316	1.17494	1.21534	1.17161	1.23083	1.13828	1.0585	0.987241	0.945173	0.861825	1.05916
FBgn0022349	H2AZ-	1.65563	1.78441	1.94307	1.90449	1.84881	1.67437	1.64957	1.52016	1.36431	1.21282	1.14256	1.26065
FBgn0022359	H2AZ+	0.837163	0.912582	0.632383	0.573	0.524713	0.805167	0.571755	0.392435	0.298053	0.66363	0.682345	0.851182
FBgn0022361	H2AZ+	1.10552	1.1595	0.81345	0.930046	1.00493	1.27293	1.32913	1.3131	1.57803	1.59689	1.59049	1.52764
FBgn0022699	H2AZ+	1.13011	1.19934	1.10178	1.16968	1.10392	1.04428	0.997348	0.835397	0.725033	0.74163	0.793094	0.826561
FBgn0022702	H2AZ-	1.19864	0.435349	0.114867	0.543259	0.775511	0.97213	0.873444	0.928373	0.844201	0.943262	0.958881	0.980904
FBgn0022710	H2AZ-	0.573719	0.521135	0.67564	0.600185	0.591388	0.560006	0.605454	0.677712	0.710305	0.765699	0.819598	0.814051
FBgn0022724	H2AZ+	1.11651	0.995995	1.03411	1.01142	0.849556	0.69806	0.61848	0.463885	0.32972	0.343836	0.531269	0.350558
FBgn0022764	H2AZ-	1.87931	2.011	1.9922	1.9276	1.87481	1.70259	1.81533	1.66209	1.5926	1.56279	1.54461	1.7472
FBgn0022768	H2AZ+	1.55766	1.56675	1.56695	1.54065	1.42981	1.29019	1.36093	1.3139	1.28439	1.22026	1.24788	1.32467
FBgn0022770	H2AZ-	-0.106412	-0.251819	-0.0897495	-0.146011	0.170024	0.468665	0.569409	1.06874	1.21135	0.975665	0.885661	0.711833
FBgn0022772	H2AZ+	1.52678	1.47151	1.36421	1.36244	1.17892	1.00411	0.959093	0.81817	0.617762	0.759148	0.997177	0.93466
FBgn0022787	H2AZ+	1.29821	1.34084	1.55631	1.58236	1.59166	1.37354	1.44686	1.3778	1.30488	1.24214	1.20117	1.3028
FBgn0022893	zld-dep	2.18732	2.59459	2.53852	2.46995	2.3461	2.28489	2.17067	1.88733	1.78701	1.80499	1.94757	2.04254
FBgn0022936	H2AZ+	1.15811	0.971777	1.02199	1.00168	0.8442	0.611994	0.506975	0.369462	0.245074	0.151008	0.199123	0.149269
FBgn0022942	H2AZ+	1.52297	1.68569	1.58098	1.50748	1.37342	1.19372	1.23688	1.09424	1.01901	1.02296	1.13728	1.17431
FBgn0022943	H2AZ+	1.02388	1.1135	0.957368	0.983979	0.921511	0.939142	0.829177	0.56087	0.471448	0.423795	0.462074	0.402901
FBgn0022959	H2AZ+	1.53087	1.61512	1.71049	1.75793	1.74549	1.76422	1.7836	1.70355	1.63331	1.49408	1.37689	1.41013
FBgn0022960	H2AZ+	1.42605	1.3795	1.3544	1.35974	1.36993	1.30428	1.26016	1.11091	0.9863	0.952763	0.971426	0.988866
FBgn0022984	H2AZ+	1.16674	1.3551	1.39206	1.35677	1.36208	1.34526	1.32647	1.20449	1.1692	1.10941	1.07177	1.0289
FBgn0022985	H2AZ+	1.46664	1.57459	1.42911	1.46042	1.38907	1.2999	1.28837	1.15161	1.07095	1.03406	1.07703	1.10405
FBgn0022986	H2AZ+	1.0034	1.32791	1.40804	1.22652	1.20645	1.03712	1.05332	0.919649	0.831569	0.763323	0.753269	0.707807
FBgn0023000	H2AZ+	1.02759	1.08849	0.939778	0.849977	0.799512	1.10446	1.10976	1.0341	0.976304	0.86496	0.847959	0.620077
FBgn0023001	H2AZ-	0.0171136	0.822325	0.968321	0.836687	0.841098	0.800186	0.782412	0.863868	0.742976	0.666199	0.567972	0.528393
FBgn0023023	H2AZ+	0.347249	0.383211	0.412515	0.63118	1.01114	1.3954	1.42017	1.40265	1.32631	1.23763	1.13273	1.07369
FBgn0023081	H2AZ+	1.52881	1.48287	1.4058	1.53316	1.52938	1.38458	1.42683	1.30149	1.21577	1.16734	1.19245	1.20862
FBgn0023083	H2AZ+	1.53892	1.14025	0.637851	0.727214	0.785888	1.06214	1.32772	1.32071	1.10942	1.01514	1.02813	1.22368
FBgn0023095	H2AZ-	0.317382	0.358797	0.465093	0.619143	1.11623	1.44532	1.52307	1.55984	1.61599	1.60248	1.60518	1.57471
FBgn0023097	H2AZ-	1.57027	1.51973	1.65242	1.57268	1.53267	1.29922	1.2998	1.25234	1.21168	1.13293	1.11764	1.1551
FBgn0023129	H2AZ-	1.30924	1.35181	1.44793	1.42708	1.16968	1.05832	1.21111	1.24447	1.15755	1.10571	1.14802	1.26276
FBgn0023130	H2AZ+	0.991978	0.918684	0.878783	0.897158	0.873652	0.713774	0.665118	0.529365	0.321669	0.290129	0.376069	0.346061
FBgn0023143	H2AZ+	1.83753	1.56088	1.73791	1.67865	1.62959	1.55502	1.46466	1.34211	1.21931	1.14698	1.10583	1.27074
FBgn0023167	H2AZ-	1.11278	1.14052	1.24182	1.12534	0.993595	0.698483	0.618738	0.541772	0.421167	0.309909	0.258946	0.249287
FBgn0023170	H2AZ+	1.91508	2.18238	2.14787	2.1652	2.07047	2.25583	2.14728	2.09905	2.10052	2.07023	2.0499	2.16576
FBgn0023171	H2AZ+	1.08731	1.12846	1.00872	1.00749	0.936267	0.631925	0.624781	0.461499	0.378747	0.437797	0.578851	0.501116
FBgn0023172	H2AZ+	1.70191	1.37662	1.58138	1.58492	1.60035	1.38796	1.5009	1.42663	1.4052	1.44617	1.45376	1.46921
FBgn0023174	H2AZ+	1.53824	1.64602	1.52084	1.43473	1.31042	1.17843	1.13186	1.00908	0.902072	0.885732	0.921108	0.903475
FBgn0023175	H2AZ+	1.61974	1.74838	1.48155	1.46444	1.31314	1.33906	1.25918	1.02183	0.924356	0.929017	0.909838	0.917294
FBgn0023177	H2AZ+	1.31205	1.48743	1.50773	1.48033	1.26939	1.17927	1.02254	0.837677	0.783851	0.757756	0.874999	0.900543
FBgn0023180	H2AZ+	1.12466	0.884227	0.92116	0.898683	0.816387	0.450462	0.386898	0.173196	0.0337808	0.0914353	0.169204	-0.0498446
FBgn0023181	H2AZ+	1.19554	0.659243	1.07706	1.11296	0.987279	0.741252	0.503787	0.364667	0.114318	0.0946409	-0.0282563	-0.0901906
FBgn0023212	H2AZ+	1.35069	1.46432	1.39348	1.40132	1.2715	1.29078	1.19902	1.10992	1.06181	1.04019	1.05648	1.06595
FBgn0023213	H2AZ+	1.99504	1.92195	1.99754	2.01824	2.0556	2.01159	2.14943	2.05176	2.09308	2.02162	1.97839	2.12036
FBgn0023214	H2AZ-	0.43478	1.24308	1.48982	1.55238	1.46248	1.361	1.27659	1.02568	1.15988	1.0333	0.823902	0.437055
FBgn0023215	H2AZ-	1.55149	1.39805	1.09719	1.25392	1.25908	1.35102	1.40253	1.21978	1.06877	1.08458	1.13846	1.16615
FBgn0023216	H2AZ+	1.36694	1.37009	1.04	1.07172	0.889087	0.77768	0.826028	0.701536	0.619375	0.678289	0.88787	0.880222
FBgn0023388	H2AZ+	1.34449	1.26461	1.31842	1.24043	1.27919	1.27117	1.3101	1.28687	1.31715	1.29384	1.22579	1.31505
FBgn0023395	H2AZ+	1.54178	1.227	1.35348	1.28142	1.21551	0.846843	0.67137	0.48349	0.235607	0.251022	0.248742	0.236604
FBgn0023407	H2AZ+	1.55492	1.62326	1.2979	1.35026	1.28035	1.34705	1.45036	1.27774	1.31516	1.27888	1.30993	1.35247
FBgn0023441	zld-dep	1.35418	1.1424	1.26372	1.3718	1.45447	1.31767	1.4737	1.34621	1.16861	1.08442	1.04743	1.06998
FBgn0023458	H2AZ+	1.61462	1.17554	1.0849	1.0824	1.17406	1.23905	1.32194	1.2921	1.37097	1.3576	1.34558	1.56587
FBgn0023479	H2AZ-	-0.176705	-0.0107928	0.253313	0.392307	0.464113	0.290489	0.428213	0.704964	0.872018	0.851487	0.95119	0.824734
FBgn0023506	H2AZ+	1.21974	1.07134	0.86632	0.984366	0.872596	0.841361	0.782634	0.62193	0.579337	0.566103	0.66809	0.592949
FBgn0023509	H2AZ+	1.23602	1.34841	1.38381	1.3615	1.27928	1.09988	1.10155	0.903334	0.782806	0.774736	0.791001	0.892387
FBgn0023512	H2AZ+	1.18526	1.09362	1.0094	1.0841	1.05265	1.03303	0.92253	0.780276	0.674137	0.622832	0.608042	0.657691
FBgn0023514	H2AZ+	1.31258	1.39531	1.22799	1.26352	1.20125	1.21572	1.10886	0.908254	0.853108	0.857099	0.929827	0.984708
FBgn0023516	H2AZ+	1.08175	0.60736	0.666852	0.713857	0.723503	0.78909	0.683871	0.866306	0.875014	0.819706	0.781711	0.806247
FBgn0023517	H2AZ+	1.16899	1.18957	0.99874	1.04953	0.95174	1.11475	0.862253	0.692804	0.503402	0.504309	0.48726	0.420794
FBgn0023519	H2AZ+	0.960243	0.898679	0.900437	0.910628	0.822232	0.836776	0.74153	0.749034	0.719979	0.689495	0.65198	0.603373
FBgn0023521	H2AZ+	1.0209	0.949155	0.832261	0.840367	0.752129	0.812893	0.703151	0.375748	0.203445	0.26877	0.308309	0.374222
FBgn0023522	H2AZ+	1.42876	1.54622	1.29762	1.31267	1.19661	1.14362	1.10151	0.915795	0.801918	0.868058	1.03454	0.998918
FBgn0023525	H2AZ+	-0.130117	-0.325369	-0.0498488	-0.0952605	-0.134548	-0.180534	-0.256783	0.0839549	0.00575334	-0.0441764	0.0776544	-0.145031
FBgn0023526	H2AZ-	1.44844	1.51391	1.59437	1.50918	1.48204	1.23872	1.34087	1.32704	1.38153	1.32857	1.28518	1.26351
FBgn0023527	H2AZ+	1.41695	1.38606	1.31649	1.4212	1.32734	1.39971	1.23122	1.06555	0.978757	1.00141	1.04273	1.18896
FBgn0023528	H2AZ+	1.79021	1.98594	1.603	1.62123	1.46724	1.39349	1.53323	1.35223	1.32554	1.3761	1.5248	1.53046
FBgn0023529	H2AZ+	1.66837	1.50588	1.68019	1.68315	1.68343	1.69763	1.73111	1.60406	1.5404	1.44359	1.31918	1.40455
FBgn0023531	H2AZ+	1.17907	0.972624	0.933835	0.914994	0.835991	0.582791	0.761186	0.921999	0.907347	0.876919	0.896479	0.95327
FBgn0023534	H2AZ+	-0.671311	-0.247806	-0.332712	-0.571317	-0.234118	-0.384277	-0.317572	0.109531	0.333009	0.388527	0.388454	0.313226
FBgn0023536	H2AZ+	1.074	0.926491	0.844968	0.854675	0.816808	0.859628	0.7863	0.793112	0.79832	0.78781	0.740671	0.740707
FBgn0023542	H2AZ+	1.18622	0.951872	1.17373	1.23294	1.23143	1.16773	1.08734	0.979043	0.940698	0.925596	0.916215	1.16933
FBgn0023545	H2AZ+	1.11858	1.014	0.96093	0.917394	0.817229	0.69718	0.632095	0.455458	0.380237	0.297024	0.293269	0.231442
FBgn0024150	zld-dep	0.748306	1.55583	0.607141	0.349324	0.26977	0.0909374	0.239169	0.592824	0.750364	0.85045	0.921271	1.03736
FBgn0024182	H2AZ+	-1.02233	-1.04953	-1.17402	-1.13843	-1.27565	-1.31671	-1.2491	-1.37192	-1.42646	-1.398	-1.36615	-1.2309
FBgn0024183	H2AZ+	0.901334	1.21119	1.47068	1.56861	1.64046	1.79408	1.77997	1.69869	1.68145	1.61815	1.52867	1.63746
FBgn0024184	H2AZ-	0.315265	-0.247365	-0.147872	-0.107206	0.358297	0.613047	0.595248	0.47094	0.336823	0.284515	0.247868	0.115921
FBgn0024187	H2AZ+	1.38978	1.30827	1.35531	1.32663	1.34293	1.36256	1.33638	1.3045	1.37619	1.35511	1.30358	1.3606
FBgn0024188	H2AZ+	1.34274	1.47	1.1862	1.15535	1.05165	1.06706	1.0806	0.9146	0.854643	0.858306	0.952678	0.944616
FBgn0024189	H2AZ-	0.217374	0.615609	1.09565	1.31473	1.5296	1.64714	1.55047	1.27097	1.2466	1.18035	1.11505	1.12926
FBgn0024191	H2AZ+	0.98573	1.06577	1.00973	0.995766	0.870472	0.730257	0.661301	0.508271	0.309409	0.357087	0.441768	0.483871
FBgn0024194	H2AZ+	1.08633	0.551513	0.913945	0.830456	0.721803	0.384353	0.346932	0.200912	0.0917856	0.0587828	0.0927818	0.0151503
FBgn0024222	H2AZ+	1.29102	1.1624	1.12683	1.16314	1.0836	1.04925	0.957274	0.783421	0.71052	0.746757	0.886152	0.861485
FBgn0024227	H2AZ+	1.15968	1.34708	1.3814	1.37855	1.21276	0.936912	0.713396	0.399747	0.199112	0.248	0.428912	0.435082
FBgn0024230	H2AZ+	1.17135	0.890815	0.92116	0.903215	0.891754	0.753333	0.760254	0.661889	0.633234	0.515801	0.502707	0.373491
FBgn0024234	H2AZ+	0.416996	1.19519	1.51784	1.56714	1.43687	1.37895	1.18671	0.916093	0.746442	0.612806	0.500789	0.568318
FBgn0024236	zld-dep	1.4393	1.3043	1.37459	1.18768	1.05563	0.91944	0.986379	0.993465	1.06904	1.15698	1.10469	0.959759
FBgn0024238	H2AZ+	1.43549	1.17534	1.3795	1.43631	1.44238	1.40621	1.37729	1.43623	1.49819	1.48358	1.45555	1.57525
FBgn0024244	H2AZ-	0.479053	1.1745	1.50886	1.5625	1.51442	1.51636	1.54822	1.42613	1.32281	1.2005	1.12756	0.998477
FBgn0024245	zld-dep	1.17244	1.50936	1.51914	1.45973	1.37457	1.26201	1.18795	0.94214	0.642384	0.647866	0.738154	0.716934
FBgn0024248	H2AZ+	1.1872	1.26772	1.20741	1.20779	1.19009	1.04606	1.16002	1.0774	1.15905	1.17542	1.2181	1.27868
FBgn0024250	H2AZ-	0.552686	1.4618	1.38848	1.36813	1.43823	1.29078	1.25466	0.869757	0.476566	0.387624	0.246962	0.427788
FBgn0024251	H2AZ+	-0.0738762	-0.084589	0.120411	0.152156	0.160096	0.145618	0.0675734	-0.0999032	0.111845	0.0840087	0.0977236	-0.130439
FBgn0024273	H2AZ+	1.04326	0.762734	0.873649	0.846407	0.911692	0.804742	0.805345	0.95929	1.02828	1.02015	1.03414	1.05245
FBgn0024277	H2AZ+	1.61409	1.74022	1.68708	1.65893	1.62152	1.55527	1.70987	1.59989	1.56192	1.54893	1.58794	1.71644
FBgn0024285	H2AZ+	1.46566	1.71089	1.69391	1.65838	1.54542	1.48771	1.4111	1.19751	1.11178	1.12045	1.16789	1.25486
FBgn0024291	H2AZ-	1.62519	1.66235	1.62442	1.57111	1.47936	1.31387	1.43183	1.32148	1.36147	1.3556	1.39604	1.41826
FBgn0024314	H2AZ+	1.39517	1.21632	1.19216	1.11115	0.957454	0.910121	0.774194	0.665757	0.491844	0.429606	0.35491	0.435157
FBgn0024320	H2AZ-	1.10417	1.28353	1.31752	1.3042	1.38078	1.40808	1.44622	1.50197	1.47613	1.33485	1.26941	1.23344
FBgn0024321	H2AZ-	0.0529347	0.194917	0.234665	0.299574	0.705473	0.89731	0.9589	1.01661	0.979668	0.803807	0.729193	0.72923
FBgn0024326	H2AZ+	1.40777	1.30622	1.38579	1.36197	1.31723	1.23991	1.2122	1.14502	1.16456	1.09714	1.05066	1.0731
FBgn0024329	zld-dep	1.6309	1.57025	1.12021	1.15012	0.936843	1.16827	1.31972	1.14664	1.04887	1.22798	1.26071	1.30882
FBgn0024330	H2AZ+	1.11574	1.15444	1.07897	1.08579	0.982333	0.824174	0.795535	0.662536	0.543761	0.555765	0.647096	0.530278
FBgn0024352	H2AZ+	1.73535	1.37723	1.39389	1.40462	1.39092	1.39517	1.30954	1.2035	1.15684	1.06071	1.0262	1.21351
FBgn0024362	H2AZ+	1.34665	1.28935	1.22542	1.23205	1.20767	1.2538	1.1637	1.08972	1.0472	0.964204	0.909193	0.965437
FBgn0024364	H2AZ+	1.33192	1.2991	1.20959	1.25458	1.15459	1.07048	0.973747	0.738433	0.601356	0.591103	0.676931	0.837246
FBgn0024366	H2AZ+	0.381811	0.172312	0.222929	0.129936	0.352864	0.435556	0.532607	0.922875	0.914522	0.637371	0.46821	-0.0024289
FBgn0024371	H2AZ+	1.39496	1.19148	1.37907	1.33771	1.30319	1.17371	1.07196	0.861412	0.745155	0.674604	0.602975	0.627666
FBgn0024432	H2AZ+	1.42907	1.60866	1.47092	1.36733	1.243	1.21438	1.16974	1.05129	1.06084	1.10362	1.16558	1.14486
FBgn0024491	H2AZ+	1.12734	1.31772	1.30278	1.24232	1.14086	1.11127	0.973618	0.84848	0.756279	0.728267	0.746068	0.734237
FBgn0024509	H2AZ+	1.07663	0.737955	0.705059	0.829826	0.839927	0.981836	1.01537	0.721587	0.704057	0.528671	0.413221	0.704406
FBgn0024510	H2AZ+	1.30184	1.39438	1.31494	1.28608	1.23245	1.08825	1.12293	1.04612	0.955246	0.989983	1.07532	1.0756
FBgn0024542	H2AZ+	1.20778	1.28974	0.985173	1.05079	0.953656	1.0088	0.879782	0.692804	0.567059	0.602721	0.758893	0.688198
FBgn0024555	H2AZ-	1.62203	1.87285	1.79372	1.71785	1.63965	1.41538	1.50932	1.37334	1.27868	1.29032	1.36787	1.46618
FBgn0024558	H2AZ+	1.30769	1.23106	0.86579	0.969716	0.868692	0.983985	0.808933	0.728536	0.69442	0.759327	0.703405	0.836341
FBgn0024698	H2AZ+	1.65224	1.83113	1.55606	1.51574	1.3899	1.15803	1.2652	1.06855	0.954158	0.998845	1.23503	1.22588
FBgn0024728	H2AZ-	1.57065	1.82809	1.71403	1.65421	1.61854	1.53503	1.58614	1.40144	1.43587	1.39579	1.4053	1.43252
FBgn0024733	H2AZ-	2.10874	2.4208	2.30951	2.33531	2.289	2.45912	2.37935	2.24894	2.31942	2.27943	2.28267	2.40316
FBgn0024734	H2AZ+	1.28958	1.34029	1.12636	1.20645	1.2347	1.12343	1.23588	1.13143	1.18198	1.11869	1.14737	1.14058
FBgn0024754	H2AZ-	0.912126	1.01769	1.06791	1.07927	1.1363	1.47614	1.34436	1.29974	1.24055	1.19937	1.15114	1.16359
FBgn0024804	H2AZ-	1.42354	1.60596	1.45226	1.33222	1.13229	1.21253	1.32939	1.23897	1.25624	1.19998	1.20316	1.17605
FBgn0024806	H2AZ+	1.54531	1.54693	1.54334	1.50962	1.44734	1.29962	1.43824	1.36658	1.34331	1.25116	1.25403	1.24593
FBgn0024807	H2AZ-	1.13106	1.31496	1.47282	1.36733	1.3632	1.14024	1.32356	1.31522	1.23998	1.20878	1.17103	1.23731
FBgn0024811	H2AZ-	1.46747	1.68976	1.50324	1.51218	1.48199	1.56765	1.46997	1.30441	1.31252	1.28737	1.31254	1.28002
FBgn0024814	H2AZ+	1.49014	1.6856	1.56918	1.51328	1.45508	1.56647	1.49316	1.36417	1.32145	1.29459	1.27714	1.32745
FBgn0024836	H2AZ-	0.257769	0.344523	0.711148	1.05266	1.44017	1.43788	1.55512	1.41121	1.22278	1.17827	1.08052	0.9908
FBgn0024887	H2AZ+	1.15414	1.30656	1.17714	1.17734	1.10016	0.992526	0.985126	0.833485	0.778151	0.716485	0.732283	0.713529
FBgn0024889	zld-dep	1.56949	1.5268	1.30773	1.41051	1.32826	1.22294	1.29884	1.18282	1.07428	1.06239	1.12188	1.18116
FBgn0024909	H2AZ+	1.20127	1.16453	1.08463	1.07783	1.02165	0.862571	0.866231	0.647301	0.613462	0.610654	0.754101	0.749186
FBgn0024920	H2AZ+	1.22266	0.845688	1.04908	1.026	0.773587	0.554541	0.277658	0.259171	0.242726	0.0854494	-0.0078313	0.00317867
FBgn0024921	H2AZ+	1.85643	2.02015	1.64853	1.67518	1.58176	1.53478	1.60218	1.41815	1.48387	1.50881	1.61228	1.65311
FBgn0024944	H2AZ-	-0.524276	-0.34222	-0.356337	-0.629024	-0.234118	-0.214322	-0.155688	0.434038	0.639911	0.716471	0.759204	0.720482
FBgn0024947	H2AZ+	1.33537	1.54412	1.43218	1.36606	1.19035	1.15707	1.17468	1.27257	1.33724	1.26748	1.24735	1.38446
FBgn0024956	H2AZ+	1.11451	0.724034	0.75307	0.679294	0.652137	0.473452	0.380182	0.316157	0.180133	0.0234918	0.0361363	-0.0768707
FBgn0024958	H2AZ+	1.16398	1.29897	1.14743	1.18768	1.13782	1.19694	1.06874	1.01109	0.952621	0.897861	0.897575	0.913667
FBgn0024973	H2AZ+	1.10345	0.98795	0.870529	0.959837	0.909503	0.917384	0.817879	0.711158	0.601971	0.51162	0.481061	0.55239
FBgn0024975	H2AZ+	0.966355	0.653899	0.752313	0.756349	0.699431	0.629712	0.463346	0.3124	0.159927	0.173176	0.0711488	0.10759
FBgn0024983	H2AZ+	1.01519	0.872327	0.842695	0.861023	0.825114	0.821435	0.757957	0.539894	0.293291	0.182335	0.212187	0.182497
FBgn0024985	H2AZ+	1.11425	0.687449	0.927342	0.836069	0.746397	0.611917	0.607881	0.683833	0.756698	0.779605	0.741334	0.855218
FBgn0024986	H2AZ+	0.932127	0.922272	0.79611	0.939995	0.910443	0.950997	0.841539	0.73689	0.654142	0.689571	0.688443	0.682795
FBgn0024987	H2AZ+	1.43006	1.54395	1.52213	1.46042	1.38415	1.23227	1.3084	1.12347	1.05927	1.03553	1.07251	1.1632
FBgn0024989	H2AZ-	0.369784	0.129112	0.384977	0.45376	1.0421	1.24478	1.17265	1.71964	2.06128	1.79169	1.58487	1.11438
FBgn0024991	H2AZ+	1.44126	0.961669	0.701527	0.783026	0.757758	0.463337	0.413754	0.306683	0.194027	0.183639	0.127072	0.145123
FBgn0024992	H2AZ+	1.33364	1.16316	1.0665	1.01035	0.926903	0.908512	0.855594	0.890701	0.943997	0.836965	0.736283	0.762276
FBgn0024993	H2AZ+	1.08648	0.709355	0.831081	0.787382	0.670712	0.409369	0.212067	0.0643776	0.0187294	-0.078338	-0.059407	-0.161029
FBgn0024994	H2AZ+	1.17803	0.841454	0.536602	0.593605	0.630891	0.900169	0.942081	0.748537	0.616977	0.534436	0.484776	0.464949
FBgn0024996	H2AZ+	1.07171	0.972799	1.05878	1.05608	0.963331	1.02645	0.898301	0.867345	0.816489	0.728959	0.662335	0.637004
FBgn0024998	H2AZ+	1.16522	1.12233	1.05205	1.05016	0.96227	0.85	0.809701	0.626297	0.530611	0.47517	0.544909	0.563458
FBgn0025109	H2AZ+	1.05706	1.10654	1.15885	1.02837	0.886735	0.793188	0.737419	0.726945	0.597482	0.546543	0.500105	0.505165
FBgn0025111	H2AZ+	-0.2609	-0.338896	-0.00611045	0.0997691	0.223816	0.057359	0.0182891	0.0478251	0.00276862	-0.0984269	-0.0757919	0.101342
FBgn0025185	H2AZ+	1.10697	0.709512	0.829301	0.850568	0.785888	0.553412	0.548525	0.398297	0.246683	0.284627	0.226007	0.167694
FBgn0025186	H2AZ+	1.40138	1.33468	1.2218	1.31649	1.39628	1.34592	1.30023	1.06442	1.02337	1.06175	1.02861	0.878675
FBgn0025336	H2AZ+	1.20527	0.934365	1.07377	1.06219	1.06247	1.01054	1.03964	1.06649	1.09035	1.03406	0.942078	0.935588
FBgn0025360	H2AZ-	-0.111841	0.467794	0.798084	0.849977	0.764781	0.578951	0.494951	0.501985	0.446988	0.332888	0.281268	0.126671
FBgn0025366	H2AZ-	1.59996	1.83863	1.83977	1.86667	1.83519	1.83508	1.75712	1.61593	1.60764	1.61841	1.61909	1.7629
FBgn0025373	H2AZ+	1.23428	1.46502	1.53114	1.42708	1.30847	1.30094	1.28267	1.01836	0.827458	0.84169	0.918306	0.846522
FBgn0025381	H2AZ+	1.10111	0.925788	0.912574	0.996512	0.941698	0.987534	0.898924	0.895496	0.892415	0.887825	0.875879	0.99443
FBgn0025382	H2AZ+	0.746347	0.468765	0.589972	0.584156	0.279134	-0.094488	-0.357239	-0.27134	-0.261216	-0.0597602	-0.206567	-0.0838083
FBgn0025383	H2AZ+	-0.908238	-0.961252	-0.73208	-0.790706	-0.44167	-0.701212	-0.553612	-0.409548	-0.0299219	-0.0841945	-0.0915121	-0.0133814
FBgn0025388	H2AZ+	1.37188	1.36159	1.31338	1.33733	1.25321	0.803838	0.874727	0.620461	0.486831	0.579953	0.773055	0.776641
FBgn0025391	H2AZ-	-0.442295	-0.190043	0.198076	0.289307	0.382484	0.16986	0.252319	0.583891	0.945028	0.963296	0.880739	0.838148
FBgn0025394	H2AZ+	1.30931	1.42129	1.36064	1.41758	1.41565	1.32029	1.3377	1.23808	1.16389	1.11757	1.10893	1.11257
FBgn0025455	zld-dep	1.4929	1.50547	1.44605	1.32544	1.26073	1.01521	1.16115	1.08012	1.04805	1.02314	0.991813	1.11207
FBgn0025456	zld-dep	0.983115	1.21524	1.19292	1.09356	0.838751	0.563348	0.649252	0.770656	0.799141	0.658066	0.619775	0.407089
FBgn0025457	zld-dep	1.36648	1.58923	1.63295	1.54993	1.39161	1.14261	1.08646	0.852848	0.717226	0.805597	0.943016	0.906039
FBgn0025463	H2AZ+	1.527	1.7343	1.60965	1.5777	1.41003	1.36882	1.29195	1.07922	0.913772	0.955997	1.0869	1.06308
FBgn0025525	H2AZ-	0.381242	0.863406	1.29735	1.4039	1.61154	1.50694	1.52092	1.34645	1.22567	1.14654	1.0904	1.24419
FBgn0025549	H2AZ+	1.4312	1.51521	1.36388	1.31999	1.18025	1.11138	1.08991	0.949485	0.910997	0.903541	1.02159	0.987353
FBgn0025558	H2AZ+	0.605327	0.682936	0.673708	0.605353	0.531012	0.608823	0.458013	0.3086	0.19859	0.178276	0.258572	0.223017
FBgn0025571	H2AZ+	1.44221	1.63584	1.66882	1.61696	1.49352	1.39159	1.30565	1.12331	0.948144	0.916922	0.974364	1.05353
FBgn0025574	zld-dep	1.41249	1.60544	1.71477	1.67955	1.68467	1.74847	1.71132	1.63128	1.53815	1.37527	1.28617	1.16897
FBgn0025582	H2AZ+	1.61978	1.83379	1.76144	1.76024	1.67599	1.71335	1.63379	1.5139	1.47008	1.44519	1.45747	1.5201
FBgn0025592	H2AZ+	1.0396	1.03117	0.841553	0.852335	0.883685	0.979183	0.886568	0.952164	1.04766	1.11981	1.19959	1.40401
FBgn0025608	H2AZ+	1.32138	1.4336	1.15114	1.17902	1.0761	1.03993	1.13339	0.966774	0.984268	0.976807	1.02482	1.11244
FBgn0025615	H2AZ+	1.29559	1.38171	1.19651	1.12534	0.933079	0.9581	0.911445	0.780276	0.700385	0.709895	0.809803	0.650213
FBgn0025621	H2AZ+	1.12486	0.744453	0.815941	0.874446	0.906032	0.850351	0.843768	0.753964	0.782589	0.756622	0.738432	0.784517
FBgn0025625	H2AZ-	-0.270132	-0.315979	-0.123337	-0.379469	-0.0150739	0.46686	0.712573	0.82454	0.737277	0.637845	0.609125	0.64217
FBgn0025626	H2AZ+	1.44641	1.50876	1.30224	1.32623	1.20075	0.936548	1.02097	0.825328	0.769213	0.787605	0.939083	0.948923
FBgn0025627	H2AZ+	0.0537145	0.354452	0.884336	1.10724	1.2193	1.32703	1.20429	0.757855	0.270796	0.126249	-0.0312919	-0.210972
FBgn0025629	H2AZ+	0.860308	0.82016	0.627939	0.790966	0.834005	0.865064	0.775558	0.62193	0.520021	0.481594	0.489017	0.610363
FBgn0025632	H2AZ+	0.590593	0.528085	0.630169	0.606631	0.606479	0.826823	0.765698	0.730644	0.52417	0.459889	0.423778	0.487588
FBgn0025633	H2AZ+	1.53667	0.993538	1.19406	1.12584	1.05464	0.879266	0.929961	0.90611	0.594451	0.651112	0.663097	0.698617
FBgn0025635	H2AZ+	1.24921	1.39653	1.28662	1.19153	1.04128	0.874368	0.869749	0.670844	0.642704	0.705859	0.832193	0.819855
FBgn0025637	H2AZ+	1.6316	1.87679	1.84927	1.79158	1.64438	1.59944	1.56627	1.48218	1.46146	1.453	1.45775	1.49345
FBgn0025638	H2AZ+	1.42826	1.61684	1.59615	1.5669	1.44493	1.42947	1.37169	1.24816	1.16573	1.13626	1.11946	1.14583
FBgn0025639	H2AZ-	1.73296	1.65542	1.6351	1.56542	1.47273	1.28382	1.3531	1.21801	1.16397	1.14275	1.18386	1.26331
FBgn0025640	H2AZ+	0.76779	0.883223	0.697056	0.728085	0.540232	0.780813	0.585631	0.522484	0.399723	0.435745	0.407696	0.421794
FBgn0025641	H2AZ+	1.44672	1.40779	1.14831	1.18006	1.08987	1.03759	1.21119	1.42694	1.0335	0.970965	1.04359	1.10672
FBgn0025678	H2AZ+	1.44096	1.73504	1.78724	1.73448	1.62772	1.70256	1.58437	1.37459	1.30921	1.22572	1.14781	1.22654
FBgn0025680	H2AZ-	-0.829959	-0.670627	-0.953048	-0.790706	-0.51788	-0.0814704	-0.029026	-0.04479	-0.309277	-0.6325	-0.779776	-0.642133
FBgn0025681	H2AZ+	1.3066	1.09086	1.20339	1.11578	1.05325	0.986584	1.03851	1.02312	0.933833	0.994267	0.972045	1.0466
FBgn0025682	H2AZ+	0.934669	1.01612	1.27801	1.44743	1.53223	1.60147	1.62401	1.55244	1.40878	1.21527	1.0355	1.02637
FBgn0025683	H2AZ-	0.824216	0.315366	0.529065	0.795917	1.20889	1.4708	1.49739	1.43288	1.41458	1.53666	1.58194	1.61122
FBgn0025684	H2AZ+	1.27	0.997999	1.01175	1.05608	1.11802	1.1395	1.12095	1.02397	0.864443	0.72059	0.604344	0.605948
FBgn0025692	H2AZ+	-0.144067	-0.061813	0.230801	0.379491	0.729661	1.02495	1.10662	1.18335	1.2506	1.13225	1.07575	1.10209
FBgn0025693	H2AZ+	1.03923	0.865234	0.644291	0.837918	1.00609	1.05649	1.06575	1.01286	1.01918	1.04188	1.04395	1.1337
FBgn0025697	H2AZ-	-0.36774	-0.359973	0.0855997	0.389785	0.539221	0.730647	0.865095	0.80879	0.656987	0.513781	0.468664	0.505165
FBgn0025700	H2AZ+	1.27075	0.929106	1.2513	1.43761	1.53902	1.72366	1.68222	1.54838	1.3823	1.23149	1.08337	1.18332
FBgn0025702	H2AZ-	0.364178	0.320199	0.125861	0.0445844	0.274487	0.785082	0.92615	0.948677	0.96218	0.94826	0.91051	0.881109
FBgn0025716	H2AZ+	1.34747	1.54135	1.55072	1.46427	1.33396	1.12908	1.05553	0.844424	0.684642	0.541927	0.48878	0.49812
FBgn0025720	H2AZ+	1.26348	1.24004	1.06904	1.09764	0.980333	0.910306	0.821329	0.729592	0.797051	0.73912	0.805844	0.788479
FBgn0025724	H2AZ+	1.46164	1.48073	1.49012	1.52986	1.54133	1.68683	1.58384	1.45481	1.37502	1.24056	1.12487	1.18402
FBgn0025726	H2AZ-	1.69396	1.81357	1.5488	1.54291	1.50172	1.37945	1.66323	1.78803	1.95201	1.95345	1.93363	2.04336
FBgn0025739	H2AZ+	1.17524	1.01304	1.42196	1.48807	1.47347	1.17572	0.942937	0.680174	0.40201	0.335345	0.203028	0.174891
FBgn0025741	H2AZ-	1.99833	2.30429	2.19046	2.13196	2.0623	1.98565	2.08132	1.91393	1.91298	1.85912	1.85051	1.9206
FBgn0025742	H2AZ+	1.10444	0.647168	0.964063	1.23522	1.2256	1.31703	1.11908	1.03055	0.899069	0.832598	0.775249	0.680445
FBgn0025743	H2AZ+	1.53705	1.65018	1.39104	1.41162	1.29772	1.20084	1.19698	1.03966	0.937045	0.987876	1.13653	1.15277
FBgn0025776	zld-dep	-0.117921	0.695495	0.958956	0.820224	0.599024	0.133842	0.0476667	-0.347103	-0.444222	-0.350798	-0.34346	-0.448839
FBgn0025777	H2AZ+	1.51832	1.64838	1.53101	1.51883	1.41698	1.424	1.32676	1.15564	1.10254	1.08238	1.10352	1.08794
FBgn0025781	H2AZ+	1.36872	1.5251	1.36041	1.25293	1.1185	0.947242	1.02316	0.789182	0.662564	0.707745	0.896362	0.85439
FBgn0025790	H2AZ-	1.13242	1.42986	1.5634	1.5209	1.47869	1.42271	1.35108	1.27117	1.17782	1.10334	1.03458	1.07027
FBgn0025800	H2AZ-	1.48644	1.27142	1.16263	1.11193	1.16803	1.15253	1.26586	1.20804	1.28822	1.35911	1.39523	1.52668
FBgn0025802	H2AZ+	1.35263	1.14909	1.24312	1.24977	1.31454	1.172	1.26404	1.14635	1.13468	1.0513	1.01234	1.01237
FBgn0025808	H2AZ+	1.20088	1.08866	0.840406	0.878256	0.839143	0.708598	0.748102	0.494496	0.410244	0.437667	0.502751	0.288305
FBgn0025809	H2AZ+	1.23761	1.40101	1.31559	1.22015	1.12476	0.984397	0.947774	0.775272	0.666485	0.670356	0.764167	0.701826
FBgn0025815	H2AZ+	1.5523	1.53542	1.69141	1.65524	1.50388	1.23275	1.12159	0.939932	0.747438	0.766552	0.86746	0.988424
FBgn0025830	H2AZ+	1.15783	0.969848	1.11002	1.04795	1.00026	0.758341	0.827259	0.752001	0.624564	0.47361	0.454918	0.473692
FBgn0025836	H2AZ-	1.70305	1.7601	1.58739	1.59435	1.53748	1.43065	1.565	1.5178	1.50723	1.49105	1.51564	1.61024
FBgn0025839	H2AZ+	0.928047	0.728436	0.746197	0.849385	0.818068	1.10082	0.909061	0.921706	0.934405	0.986159	0.956875	1.04808
FBgn0025865	H2AZ+	1.26351	1.33087	1.37524	1.36571	1.32642	1.23396	1.21754	1.10023	1.00442	0.893781	0.894821	0.910364
FBgn0025866	H2AZ+	1.49521	1.59465	1.24345	1.28563	1.23682	1.35996	1.37454	1.24967	1.25717	1.35688	1.42265	1.42384
FBgn0025874	H2AZ+	1.1019	1.00462	0.899961	0.917394	0.884025	0.661904	0.729899	0.618245	0.473485	0.482673	0.62783	0.504637
FBgn0025879	H2AZ-	-0.47894	-0.521515	-0.356337	-0.409635	-0.284789	0.191877	0.372899	0.787862	0.964127	0.949094	0.898168	0.492286
FBgn0025885	H2AZ-	1.29919	0.693106	0.908889	1.44681	1.53219	1.12078	0.703633	0.675231	0.951898	1.02654	0.923035	0.977139
FBgn0025936	H2AZ-	1.7486	1.96737	1.90556	1.8886	1.87153	1.77757	1.8503	1.63763	1.64751	1.58822	1.58237	1.58908
FBgn0026015	H2AZ+	1.36992	1.31184	1.27331	1.28668	1.17555	1.08847	1.01156	0.829626	0.75196	0.735558	0.744315	0.806633
FBgn0026056	H2AZ+	1.23272	1.00399	0.976296	1.00857	0.989966	0.895354	0.857992	0.815344	0.734694	0.707672	0.659336	0.64103
FBgn0026059	zld-dep	1.34416	1.1901	1.5046	1.50262	1.5175	1.48748	1.55281	1.49388	1.38556	1.42867	1.3735	1.28825
FBgn0026061	zld-dep	0.405638	1.0684	1.40726	1.31486	1.30794	1.31046	1.2746	1.29501	1.49834	1.59836	1.60815	1.66733
FBgn0026063	zld-dep	-1.02233	-1.04953	-1.17402	-1.13843	-1.27565	-1.31671	-1.2491	-1.37192	-1.42646	-1.398	-1.36615	-1.2309
FBgn0026064	zld-dep	-1.02233	-1.04953	-1.17402	-1.13843	-1.27565	-1.31671	-1.2491	-1.37192	-1.42646	-1.398	-1.36615	-1.2309
FBgn0026076	H2AZ-	1.3697	1.17089	1.23871	1.19173	1.21071	1.14865	1.21019	1.16426	1.21213	1.17121	1.13559	1.08458
FBgn0026079	H2AZ+	1.12981	1.21772	1.25476	1.23888	1.24354	1.26662	1.17235	1.01131	0.877849	0.834918	0.773487	1.02418
FBgn0026080	H2AZ+	1.2222	1.23418	1.13854	1.13582	1.04843	0.888712	0.865857	0.756401	0.685187	0.693287	0.809049	0.787589
FBgn0026083	H2AZ+	1.81879	1.6867	1.69966	1.68148	1.62053	1.51428	1.58365	1.48496	1.46046	1.47936	1.49137	1.59943
FBgn0026084	H2AZ+	1.77096	1.49055	1.02426	1.16686	1.3745	1.56078	1.56019	1.33754	1.08901	0.918428	0.890415	0.888342
FBgn0026086	H2AZ+	1.21055	1.31827	1.30493	1.30051	1.34213	1.3145	1.41981	1.29021	1.26973	1.19348	1.20836	1.20073
FBgn0026089	H2AZ+	0.953773	0.757529	0.787412	0.755552	0.730768	0.950059	0.766737	0.752001	0.760527	0.723304	0.694858	0.709976
FBgn0026090	H2AZ+	0.88635	0.905747	0.867905	0.845208	0.851824	0.831365	0.851998	0.753964	0.600032	0.609096	0.640343	0.681516
FBgn0026143	H2AZ+	1.4664	0.874569	1.09462	1.10776	0.977056	0.631572	0.565444	0.545497	0.425102	0.266132	0.218426	0.327868
FBgn0026144	H2AZ-	1.48263	1.53535	1.72696	1.72126	1.75755	1.86169	1.77835	1.76843	1.81351	1.79589	1.77529	1.79976
FBgn0026147	H2AZ+	1.60286	1.22729	1.41597	1.45073	1.45143	1.3327	1.36086	1.23326	1.22094	1.17152	1.16097	1.24568
FBgn0026148	H2AZ+	1.10725	1.03007	0.966393	0.885212	0.762291	0.754062	0.679659	0.590411	0.567083	0.503521	0.524988	0.349733
FBgn0026149	H2AZ+	1.31938	1.43353	1.31233	1.29923	1.16636	1.02402	1.03962	0.809204	0.717208	0.706678	0.765833	0.773144
FBgn0026160	zld-dep	0.580602	1.37348	1.55325	1.54928	1.55708	1.53582	1.60065	1.51794	1.49645	1.4702	1.40755	1.49833
FBgn0026179	zld-dep	1.36831	1.67253	1.76469	1.72735	1.58541	1.32636	1.39389	1.4298	1.4254	1.34935	1.31048	1.36739
FBgn0026181	H2AZ+	1.54528	1.61832	1.62122	1.60764	1.50426	1.42585	1.38005	1.23975	1.15608	1.17026	1.19818	1.32053
FBgn0026189	H2AZ+	1.33416	1.42847	1.50766	1.54344	1.67881	1.61307	1.73255	1.58534	1.41838	1.39755	1.39504	1.4505
FBgn0026192	H2AZ+	1.53954	1.63247	1.45536	1.46529	1.3914	1.34144	1.33603	1.15406	1.10249	1.1093	1.21297	1.15603
FBgn0026196	H2AZ-	1.63791	1.71688	1.78641	1.80239	1.75956	1.67248	1.61911	1.42719	1.38896	1.38462	1.37831	1.67383
FBgn0026199	H2AZ-	1.47512	1.66785	1.24442	1.20607	1.19432	1.52933	1.55415	1.38941	1.39525	1.36999	1.3808	1.30928
FBgn0026206	H2AZ+	1.76106	1.46121	1.28676	1.34011	1.34908	1.29539	1.4611	1.47536	1.58191	1.54946	1.52276	1.62443
FBgn0026207	H2AZ+	1.33456	1.51101	1.43663	1.29866	1.20681	1.02601	1.05543	0.830401	0.726078	0.738631	0.876584	0.851165
FBgn0026238	H2AZ-	1.89589	2.05772	1.72564	1.74787	1.71271	1.75886	1.72718	1.52435	1.56342	1.53306	1.54607	1.52687
FBgn0026239	H2AZ-	1.11729	1.18756	1.44415	1.451	1.4851	1.45849	1.45471	1.28379	1.21767	1.09793	0.954969	1.03797
FBgn0026250	H2AZ+	1.6587	1.72129	1.70386	1.71091	1.70096	1.7199	1.73864	1.67055	1.69914	1.63601	1.58438	1.73209
FBgn0026252	H2AZ+	1.89258	1.82052	1.45335	1.45531	1.37673	1.33846	1.48749	1.28897	1.3313	1.30431	1.29105	1.62156
FBgn0026257	H2AZ+	1.34868	1.4731	1.28577	1.23627	1.09497	0.79893	0.87968	0.59917	0.592827	0.700093	0.901524	0.861378
FBgn0026259	H2AZ+	1.60701	1.39616	1.50667	1.52917	1.52591	1.47192	1.46939	1.4159	1.34617	1.28517	1.24393	1.45798
FBgn0026261	H2AZ+	1.19944	1.01958	1.16843	1.07898	1.03226	1.05948	1.0827	1.12062	1.16357	1.07771	1.02	1.01093
FBgn0026262	H2AZ+	1.66361	1.84251	1.79593	1.7231	1.74263	1.594	1.78844	1.67362	1.70441	1.60711	1.54266	1.52208
FBgn0026313	H2AZ+	1.48393	1.44367	1.2146	1.23452	1.19407	1.25391	1.32829	1.26086	1.2465	1.20036	1.20851	1.20569
FBgn0026316	H2AZ+	1.36719	1.32108	1.17048	1.20433	1.02209	0.996775	0.987544	0.871128	0.789925	0.846607	0.91484	0.962712
FBgn0026317	H2AZ+	1.25715	1.30382	1.01741	1.02328	0.881978	0.820454	0.84195	0.802525	0.699924	0.761019	0.844573	0.807536
FBgn0026319	zld-dep	0.665931	1.52825	1.83802	1.81473	1.68158	1.47122	1.34289	1.0629	0.96012	0.787775	0.700971	0.784591
FBgn0026320	zld-dep	0.999601	1.95144	2.1883	2.17071	2.05796	1.88857	1.53187	0.978798	0.591054	0.639564	0.568919	0.773331
FBgn0026323	H2AZ+	1.31236	1.37251	1.31726	1.35533	1.29207	1.20029	1.18998	1.18792	1.25952	1.1903	1.19038	1.21834
FBgn0026324	H2AZ+	0.985534	1.17142	1.16451	1.10328	0.989966	1.00361	0.819318	0.643893	0.531894	0.52955	0.598446	0.5262
FBgn0026326	H2AZ+	1.38819	1.55604	1.37971	1.31771	1.18879	1.04052	1.02849	0.892627	0.78058	0.742044	0.880877	0.856264
FBgn0026369	H2AZ+	1.4237	1.16579	1.2045	1.2159	1.20779	1.10199	1.14448	1.10057	1.10626	1.07864	1.06756	1.07316
FBgn0026370	H2AZ+	1.61467	1.54059	1.57335	1.50554	1.4208	1.20928	1.30312	1.31679	1.25659	1.21705	1.19574	1.26558
FBgn0026371	H2AZ+	1.28276	1.41466	1.46311	1.47586	1.36208	0.992827	0.890379	0.62193	0.41041	0.428458	0.564182	0.517707
FBgn0026372	H2AZ+	1.61189	1.8559	1.81437	1.89165	1.7406	1.83124	1.73865	1.67845	1.6562	1.7063	1.62496	1.90439
FBgn0026373	H2AZ+	1.06893	1.19223	1.13194	1.11476	0.939708	1.00569	0.796023	0.606166	0.436521	0.428774	0.475519	0.406932
FBgn0026374	H2AZ+	0.256506	0.598038	0.729561	0.859304	1.046	1.13649	1.21615	1.213	1.15083	1.0272	0.910331	0.732307
FBgn0026375	H2AZ-	1.60394	1.71908	1.64835	1.5897	1.47531	1.3259	1.46453	1.41648	1.32285	1.29712	1.33866	1.45006
FBgn0026376	zld-dep	1.39277	1.55633	1.41408	1.38066	1.34404	1.28446	1.33901	1.54461	1.42662	1.41828	1.45881	1.4569
FBgn0026378	H2AZ+	1.11068	1.17348	1.07652	1.00205	0.811718	0.766673	0.79612	0.722127	0.748173	0.814274	0.924999	0.841937
FBgn0026379	H2AZ-	1.55343	1.53048	1.44699	1.42555	1.40725	1.2698	1.35066	1.15593	1.17456	1.12694	1.13662	1.15862
FBgn0026380	H2AZ+	1.56041	1.68667	1.3994	1.32911	1.15617	1.10843	1.17685	0.947597	0.888608	0.929516	1.02893	1.01491
FBgn0026393	H2AZ-	0.776289	0.677927	0.465093	0.506952	0.408035	0.122539	0.132561	0.0119707	-0.102052	-0.125938	0.0752846	0.00111307
FBgn0026400	H2AZ+	1.3101	1.36404	1.14743	1.17839	1.0617	1.11076	1.01757	0.888115	0.790158	0.718053	0.696983	0.704306
FBgn0026401	H2AZ-	1.96707	2.21085	1.95662	1.94008	1.9116	1.81645	1.91077	1.73675	1.78302	1.71682	1.71707	1.75721
FBgn0026404	H2AZ+	1.45827	1.52441	1.07016	1.19473	1.15632	1.23795	1.18592	0.926936	0.938293	1.03564	1.13473	1.00976
FBgn0026409	H2AZ+	1.71549	1.89609	1.78979	1.78118	1.74189	1.85586	1.84129	1.76867	1.9064	1.94269	1.94207	2.23299
FBgn0026411	H2AZ-	-0.0180312	0.366812	0.399043	0.436762	0.595653	0.844174	0.865664	0.850671	0.849921	0.790483	0.738566	0.733859
FBgn0026417	H2AZ+	0.695	0.75386	0.944371	0.964815	1.00563	0.774311	0.731271	0.639061	0.493394	0.406101	0.427855	0.258107
FBgn0026418	H2AZ+	1.81977	1.48007	1.5527	1.67968	1.67845	1.63772	1.60879	1.4904	1.48056	1.43405	1.40122	1.65386
FBgn0026427	H2AZ+	1.78539	1.92721	1.83154	1.77388	1.68755	1.27151	1.4679	1.29087	1.22139	1.22351	1.36318	1.44829
FBgn0026428	H2AZ+	1.30663	1.06184	1.05645	0.997998	0.926606	0.914961	0.874077	0.729592	0.694643	0.675233	0.710462	0.80175
FBgn0026430	H2AZ+	1.59805	1.08895	1.2796	1.26368	1.16996	0.90216	0.867789	0.754453	0.601653	0.52271	0.504971	0.46048
FBgn0026431	H2AZ+	1.27738	1.44644	1.25035	1.18131	1.09199	0.743295	0.881934	0.636968	0.60079	0.659887	0.828018	0.775433
FBgn0026432	H2AZ+	1.22414	1.12297	1.12846	1.11908	1.06841	0.751785	0.855715	0.773433	0.752911	0.731584	0.804933	0.705468
FBgn0026439	H2AZ-	-0.0958609	0.0414792	0.171119	0.0211284	0.290462	0.161502	-0.0923875	0.706665	1.3668	1.52285	1.55135	1.52489
FBgn0026441	H2AZ+	1.45914	1.56003	1.28916	1.32133	1.26063	1.14853	1.22229	1.10057	1.02135	1.01146	1.10384	1.12655
FBgn0026479	H2AZ+	1.42886	0.896652	1.20614	1.31226	1.25055	1.14243	1.12715	1.0663	1.00168	0.902159	0.821104	0.945218
FBgn0026533	H2AZ+	1.70618	1.92622	1.79593	1.71978	1.61266	1.43456	1.47959	1.30748	1.22714	1.21678	1.34248	1.40446
FBgn0026566	H2AZ+	1.34495	1.49636	1.30251	1.29794	1.16088	1.15195	1.02541	0.799985	0.697456	0.702132	0.837861	0.86302
FBgn0026573	H2AZ+	1.61133	1.71421	1.6277	1.58648	1.49495	1.25793	1.31531	1.15835	1.07831	1.05332	1.13453	1.14038
FBgn0026575	H2AZ-	1.82587	1.9729	1.9071	1.8514	1.67242	1.43437	1.50401	1.365	1.31546	1.37021	1.47095	1.61996
FBgn0026576	H2AZ+	1.39704	1.29297	0.986265	1.05391	0.928384	0.881617	0.957111	0.878564	0.937115	0.98834	1.03683	1.11951
FBgn0026577	H2AZ+	1.59307	1.55299	1.68146	1.60181	1.54048	1.26924	1.35879	1.24589	1.17564	1.17523	1.20908	1.28051
FBgn0026597	H2AZ+	1.44393	1.58936	1.49656	1.46647	1.37708	1.22052	1.23504	1.10761	1.01384	1.0272	1.09799	1.13966
FBgn0026598	H2AZ+	1.42689	1.46136	1.2085	1.23991	1.11753	0.876507	0.851797	0.626297	0.500416	0.574785	0.785109	0.639124
FBgn0026616	H2AZ-	1.71083	1.85218	1.60131	1.57274	1.50693	1.40212	1.55643	1.4184	1.32136	1.30319	1.41283	1.43899
FBgn0026620	H2AZ+	1.72537	1.63172	1.70328	1.73747	1.71878	1.72657	1.71801	1.59211	1.56595	1.45659	1.44475	1.46762
FBgn0026630	H2AZ+	1.41792	1.30179	1.13423	1.1226	1.14176	0.99492	1.12225	0.973592	1.18661	1.17744	1.14941	1.14999
FBgn0026634	H2AZ+	1.29056	0.909112	1.04517	1.0655	1.09515	1.03641	1.02922	0.916689	0.829114	0.739808	0.66848	0.600559
FBgn0026666	H2AZ+	0.799222	0.475691	0.672737	0.674181	0.623996	0.6591	0.567273	0.599955	0.587618	0.542782	0.510631	0.628261
FBgn0026679	H2AZ+	1.30814	1.25748	1.27523	1.26797	1.1246	1.04692	0.8738	0.767854	0.637768	0.579853	0.566947	0.572468
FBgn0026702	H2AZ+	1.02587	0.735023	0.914856	0.91209	0.828781	0.622002	0.40247	0.198243	0.028067	-0.00355036	0.0179673	0.307835
FBgn0026713	H2AZ+	1.1459	1.14333	1.26675	1.20142	1.03648	0.90442	0.844014	0.71833	0.59349	0.621607	0.716403	0.838106
FBgn0026718	H2AZ+	1.17108	0.620632	-0.0316273	0.0801849	0.285979	0.670744	0.769298	0.757855	0.733723	0.70353	0.807891	1.02895
FBgn0026749	H2AZ-	1.0801	1.11739	1.18987	1.20298	1.17447	1.10751	1.00477	0.901158	0.878427	0.797828	0.77993	0.70197
FBgn0026761	H2AZ+	1.28335	0.958427	1.05675	1.09081	1.15904	1.23429	1.28376	1.21576	1.25074	1.13259	1.07937	1.19005
FBgn0026777	H2AZ-	1.76658	1.94749	1.73456	1.67184	1.57323	1.54863	1.5624	1.39812	1.41329	1.39593	1.43965	1.44622
FBgn0026778	zld-dep	-1.02233	-1.04953	-1.17402	-1.13843	-1.27565	-1.31671	-1.2491	-1.37192	-1.42646	-1.398	-1.36615	-1.2309
FBgn0026869	H2AZ+	1.45154	1.46137	1.06509	1.10828	1.13384	1.31972	1.65636	1.60161	1.63059	1.60405	1.63547	1.68202
FBgn0026873	H2AZ+	0.737045	0.553114	0.637851	0.700861	0.673373	0.616883	0.478485	0.292939	0.244386	0.133208	0.119758	-0.0486619
FBgn0026876	H2AZ+	1.31709	0.887109	1.0995	1.11424	0.937705	0.618866	0.363187	0.136503	-0.0943765	0.0939405	0.154317	-0.0586255
FBgn0026879	H2AZ+	1.2763	1.45987	1.45695	1.45948	1.37687	1.41136	1.33589	1.23775	1.16662	1.14033	1.1464	1.18702
FBgn0027052	H2AZ+	1.38924	1.48138	0.926466	1.00532	0.786815	0.889789	0.99092	0.912498	0.9832	1.02553	1.11745	1.04993
FBgn0027053	zld-dep	1.31627	1.43615	1.23406	1.16402	1.09375	1.07485	1.00556	0.831175	0.687504	0.611378	0.641718	0.561269
FBgn0027054	H2AZ+	1.27091	1.36273	1.22628	1.11934	0.98308	0.961452	0.90308	0.746541	0.612824	0.592238	0.705948	0.663006
FBgn0027055	H2AZ+	1.29175	1.43149	1.2218	1.17054	1.03438	0.927615	0.951927	0.750521	0.667597	0.723286	0.86257	0.849279
FBgn0027057	H2AZ+	1.33535	1.52298	1.3377	1.28563	1.16272	1.0902	1.05472	0.876216	0.810936	0.860029	0.972696	0.949284
FBgn0027066	H2AZ+	1.66317	1.95874	1.92696	1.88918	1.82064	1.67982	1.72242	1.48059	1.38097	1.37482	1.43471	1.48137
FBgn0027079	H2AZ+	1.37324	1.17968	1.11199	1.16358	1.17731	1.09386	1.19058	1.18714	1.05374	0.981378	0.921867	1.08652
FBgn0027080	H2AZ+	1.36406	1.48427	1.40168	1.39271	1.27967	1.31504	1.2631	1.18662	1.17882	1.16261	1.15423	1.23914
FBgn0027081	H2AZ+	1.57853	1.69066	1.49362	1.50792	1.42432	1.48779	1.44063	1.35929	1.36527	1.31413	1.2892	1.34114
FBgn0027082	H2AZ+	0.752203	0.749909	0.622297	0.535365	0.535143	0.566114	0.472955	0.505143	0.392073	0.261965	0.193616	0.201177
FBgn0027085	H2AZ+	1.27917	1.03707	1.02296	1.02087	1.01022	1.0681	1.01087	0.999292	0.974835	0.875708	0.847828	0.780494
FBgn0027086	H2AZ+	1.73348	1.93277	1.62589	1.60732	1.5544	1.49243	1.57812	1.43889	1.41379	1.38551	1.44832	1.55813
FBgn0027087	H2AZ+	1.37174	1.29865	0.908889	1.00132	0.907299	1.11789	0.981644	0.932083	0.905735	0.889692	0.885467	1.05315
FBgn0027090	H2AZ+	1.46701	1.27612	1.15157	1.10855	1.1083	1.1114	1.04188	1.01419	0.939195	0.852771	0.76187	0.841144
FBgn0027091	H2AZ+	1.28348	0.708124	0.815941	0.845208	0.91664	0.902675	0.888783	0.872832	0.81315	0.735516	0.700905	0.764796
FBgn0027093	H2AZ+	1.39096	0.936462	1.17973	1.20259	1.25013	1.23927	1.23541	1.14855	1.11028	1.03877	0.978247	1.10312
FBgn0027094	H2AZ+	1.57355	1.20215	1.27243	1.33759	1.38296	1.52427	1.47923	1.43955	1.27095	1.0772	0.930159	1.02167
FBgn0027095	H2AZ+	1.33189	1.41316	1.43672	1.52118	1.5331	1.64386	1.58084	1.36748	1.26455	1.13511	1.021	0.940561
FBgn0027101	H2AZ-	1.47035	1.71527	1.74522	1.70762	1.69972	1.66367	1.68547	1.51723	1.53711	1.47034	1.46562	1.468
FBgn0027108	zld-dep	1.44938	1.93832	2.02927	2.00687	2.00397	2.07641	2.03316	1.69066	1.66716	1.54393	1.50427	1.62231
FBgn0027111	H2AZ-	0.057679	0.433007	0.882328	1.05173	1.16552	1.20921	1.30215	1.39689	1.54196	1.53172	1.50536	1.52311
FBgn0027259	H2AZ+	0.819758	0.823513	0.928651	0.918348	0.821818	0.490278	0.416644	0.105998	-0.172645	-0.0679483	0.0247625	-0.105417
FBgn0027280	H2AZ-	1.40602	1.55945	1.37844	1.3576	1.34877	1.40468	1.36028	1.30459	1.19939	1.20425	1.25369	1.22114
FBgn0027287	H2AZ-	1.35086	1.17172	1.38066	1.49043	1.55845	1.56338	1.53877	1.46083	1.25511	1.11436	1.07292	1.1761
FBgn0027291	H2AZ+	1.48797	1.4099	1.43244	1.37054	1.29029	1.30553	1.31095	1.37605	1.48653	1.52	1.50683	1.69798
FBgn0027296	H2AZ+	1.08864	0.993293	0.833438	0.870589	0.794584	0.667832	0.70803	0.583066	0.516492	0.559522	0.64238	0.679754
FBgn0027330	H2AZ+	1.23737	0.981749	1.31636	1.35208	1.35165	1.20168	1.14384	0.991815	0.853205	0.803844	0.779658	1.04741
FBgn0027334	H2AZ+	0.689308	0.662496	0.657814	0.783026	0.635406	0.617144	0.441692	0.336082	0.175822	0.248734	0.243042	0.454532
FBgn0027335	H2AZ-	1.4723	1.19572	1.21442	1.24009	1.16413	1.22059	1.26741	1.25181	1.06801	1.07318	1.10796	1.16913
FBgn0027343	H2AZ+	0.87135	0.458478	0.781939	0.878256	0.925712	0.846138	0.838424	0.655999	0.636369	0.594215	0.52241	0.587264
FBgn0027348	zld-dep	1.35615	0.576175	0.930388	0.817614	0.78027	0.824211	0.755199	0.655338	0.537709	1.03352	1.22704	1.65065
FBgn0027356	H2AZ+	1.35171	0.999642	0.954168	0.906201	1.02819	1.29024	1.51232	1.75551	1.8059	1.85234	1.82417	1.77362
FBgn0027358	H2AZ+	-1.02233	-1.04953	-1.17402	-1.13843	-1.27565	-1.31671	-1.2491	-1.37192	-1.42646	-1.398	-1.36615	-1.2309
FBgn0027359	H2AZ+	1.17771	0.776969	0.894191	0.845208	0.884025	1.00841	1.02547	1.05384	0.994999	0.933554	0.853812	0.86074
FBgn0027360	H2AZ+	-0.908238	-0.961252	-1.17402	-1.13843	-1.27565	-1.16816	-1.07433	-1.14537	-1.42646	-1.28458	-1.13331	-1.2309
FBgn0027364	H2AZ-	-0.0686805	0.677338	1.1287	0.979689	0.70307	0.473758	0.210522	0.178931	-0.136058	-0.182144	-0.25641	-0.203007
FBgn0027375	H2AZ+	1.50849	1.2899	1.41945	1.32187	1.19266	0.870479	0.892028	0.908863	0.884586	0.891661	0.922828	0.977641
FBgn0027378	H2AZ+	1.19481	1.34355	1.2478	1.18931	1.06803	0.988293	0.871577	0.713381	0.602884	0.629869	0.715984	0.638976
FBgn0027453	H2AZ+	1.07695	1.05972	0.86579	0.873349	0.804363	0.812427	0.809335	0.610748	0.591611	0.559976	0.589482	0.609616
FBgn0027490	H2AZ+	1.24235	1.01794	1.1548	1.09383	0.976295	0.717351	0.628586	0.533233	0.418905	0.347399	0.345945	0.35036
FBgn0027492	H2AZ+	1.44359	1.44232	1.60068	1.58107	1.54323	1.43124	1.47299	1.46916	1.43084	1.41017	1.39559	1.44504
FBgn0027493	H2AZ+	1.54742	1.78931	1.68196	1.67843	1.51801	1.55203	1.41343	1.25594	1.27019	1.42277	1.51555	1.86831
FBgn0027496	H2AZ+	1.12283	1.17134	1.02906	1.11756	1.10034	1.32706	1.11072	0.96524	0.85597	0.787079	0.700887	0.710844
FBgn0027497	H2AZ+	1.16188	1.14972	1.13967	1.15961	1.10188	1.09141	1.02639	0.919649	0.835667	0.771743	0.720136	0.837462
FBgn0027499	H2AZ-	1.59974	1.64326	1.66963	1.57526	1.49915	1.24991	1.3515	1.28029	1.28898	1.20958	1.21805	1.27103
FBgn0027500	H2AZ+	1.67492	1.44079	1.51996	1.49662	1.29974	0.88647	0.714566	0.551915	0.281431	0.364127	0.509027	0.531376
FBgn0027503	H2AZ+	1.40817	1.47721	1.41131	1.42013	1.36133	1.13473	1.23619	1.07558	1.00889	1.00266	1.05712	1.09601
FBgn0027504	H2AZ+	1.54423	1.66978	1.57162	1.56831	1.4947	1.36939	1.36325	1.21706	1.16163	1.13361	1.18758	1.24419
FBgn0027505	H2AZ+	1.26308	1.48839	1.33999	1.25458	1.1829	1.19079	1.12996	1.06042	1.03728	0.985982	1.02398	1.03438
FBgn0027506	H2AZ+	1.55911	1.56626	1.18813	1.31784	1.2711	1.28347	1.30917	1.19434	1.15088	1.20726	1.28956	1.31018
FBgn0027507	H2AZ+	1.49468	1.6172	1.35244	1.37922	1.32634	1.28509	1.31344	1.1819	1.24071	1.23839	1.28888	1.21991
FBgn0027508	H2AZ+	1.3307	1.40116	1.27272	1.29433	1.20865	1.22877	1.31683	1.27853	1.2018	1.16927	1.15387	1.13783
FBgn0027509	zld-dep	1.37006	1.30477	1.28162	1.2406	1.19938	1.10054	1.03626	0.918764	0.799408	0.688966	0.678938	0.577842
FBgn0027513	H2AZ+	1.03586	0.534556	0.354833	0.357841	0.301398	0.071997	-0.133564	-0.120553	-0.337606	-0.434091	-0.263458	-0.491032
FBgn0027514	H2AZ+	1.28443	1.41764	1.2783	1.28006	1.1343	1.02749	0.954535	0.746541	0.66428	0.691033	0.829923	0.781093
FBgn0027515	H2AZ+	1.51486	1.35176	1.00531	1.10645	1.02099	1.09788	1.10067	1.16662	1.22676	1.07052	0.996593	0.878274
FBgn0027518	H2AZ+	1.16066	0.718324	0.898049	0.877714	0.862198	0.646284	0.588082	0.512395	0.46402	0.510834	0.437528	0.276495
FBgn0027521	H2AZ+	1.59352	1.61611	1.34803	1.37732	1.15946	0.9266	1.05917	0.795706	0.702821	0.89263	1.12405	1.04998
FBgn0027524	H2AZ+	1.05814	1.15589	1.06819	1.02837	0.965966	0.841153	0.736353	0.573009	0.440597	0.344717	0.380046	0.33191
FBgn0027526	H2AZ+	1.3385	1.43728	1.18347	1.17353	1.02819	0.959737	0.987616	0.791808	0.687485	0.72963	0.873485	0.836534
FBgn0027528	H2AZ-	1.06939	1.29779	1.32652	1.29008	1.20262	1.04464	1.12434	0.987294	1.29686	1.22252	1.13936	1.03386
FBgn0027532	zld-dep	1.50548	1.67402	1.45444	1.43678	1.36291	1.24129	1.31055	1.21694	1.21131	1.21284	1.24671	1.32032
FBgn0027535	H2AZ+	1.28008	1.4035	1.27537	1.18991	1.15198	0.941401	1.04479	0.963183	0.900289	0.833833	0.891766	0.873276
FBgn0027537	H2AZ+	1.56438	1.7156	1.55927	1.53932	1.40771	1.20366	1.20055	1.00863	0.925407	0.949283	1.15543	1.14246
FBgn0027538	H2AZ+	1.08918	0.355051	0.556804	0.642775	0.702467	0.624602	0.648058	0.702683	0.758982	0.807225	0.825802	0.924185
FBgn0027539	H2AZ+	1.40233	1.37597	1.29611	1.3762	1.34507	1.28963	1.25614	1.08335	0.983102	1.02315	1.12412	1.09413
FBgn0027544	H2AZ+	-1.02233	-1.04953	-1.17402	-1.13843	-1.27565	-1.31671	-1.2491	-1.37192	-1.42646	-1.398	-1.36615	-1.2309
FBgn0027548	H2AZ-	1.57142	1.56921	1.55405	1.43098	1.35816	1.14391	1.18117	0.982709	0.824885	0.74397	0.77648	0.903538
FBgn0027549	H2AZ+	1.39651	1.55207	1.38192	1.34112	1.18462	1.09276	1.12381	1.05637	1.03046	1.02731	1.10641	1.1394
FBgn0027553	H2AZ+	1.19583	1.22429	1.27552	1.29345	1.19534	1.0558	0.928262	0.77112	0.688543	0.648486	0.735451	0.667588
FBgn0027554	H2AZ+	1.15235	1.21068	1.11199	1.0807	0.970138	0.990758	0.932109	0.848846	0.795227	0.751984	0.748927	0.76295
FBgn0027561	H2AZ+	1.34273	1.13836	1.17734	1.15916	1.08106	1.0239	0.992825	0.976824	1.05611	1.01398	1.0131	1.02591
FBgn0027564	H2AZ+	0.945881	0.894985	1.01343	0.990877	0.870827	0.88404	0.715184	0.616759	0.541572	0.558547	0.532617	0.504658
FBgn0027565	H2AZ+	1.32427	0.889017	0.900913	0.905209	0.913866	0.809833	0.741475	0.746541	0.797755	0.834301	0.860837	0.81096
FBgn0027567	H2AZ+	1.73564	1.93555	1.811	1.83522	1.71021	1.60166	1.55812	1.39702	1.25621	1.20553	1.29654	1.38868
FBgn0027568	H2AZ-	1.51153	1.53999	1.4623	1.45109	1.39065	1.28911	1.2721	1.18203	1.1107	1.06716	1.03505	1.07383
FBgn0027569	H2AZ+	1.23127	1.13333	1.01741	1.0489	0.959336	0.845248	0.818093	0.894224	1.12522	1.16677	1.14027	1.06266
FBgn0027570	H2AZ-	0.178658	0.111786	0.256915	0.459906	0.725195	1.4382	1.61098	1.67088	1.52728	1.37447	1.14304	0.895885
FBgn0027572	H2AZ+	1.08215	1.01067	0.780556	0.886796	0.858901	0.867423	0.930422	1.02992	1.14199	1.02401	0.932634	1.09875
FBgn0027574	H2AZ+	1.22918	1.25064	1.15609	1.17438	1.14846	1.06706	1.01589	0.849577	0.735159	0.690105	0.771846	0.739851
FBgn0027575	H2AZ-	-0.269507	0.143858	0.416883	0.404624	0.387435	0.464572	0.585123	0.639061	0.906753	0.966034	0.989396	1.03743
FBgn0027579	H2AZ-	1.42855	1.23524	0.946025	0.894599	0.727994	0.664101	0.74855	0.65863	0.623994	0.859564	1.00566	1.1456
FBgn0027581	H2AZ+	-0.298783	0.152676	0.091672	-0.0837497	0.0336399	0.104679	0.146569	0.149197	0.144168	0.129276	0.13341	0.171284
FBgn0027582	H2AZ+	1.24189	1.17563	1.34368	1.33002	1.23098	1.01402	1.06378	1.01064	0.8922	0.802899	0.739722	0.807279
FBgn0027583	H2AZ+	1.16785	1.1625	0.932547	1.02328	0.867619	0.742455	0.737458	0.545497	0.528772	0.608472	0.740558	0.671586
FBgn0027588	H2AZ+	1.70159	1.89202	1.78057	1.71428	1.62477	1.62142	1.64282	1.5583	1.49053	1.43628	1.43075	1.46566
FBgn0027590	H2AZ-	0.360591	0.0633471	0.384977	0.717474	0.983577	1.19807	1.20219	1.16786	1.21159	1.20698	1.19247	1.29165
FBgn0027592	H2AZ-	1.32892	1.44684	1.38245	1.36836	1.28248	1.12112	1.11999	0.950023	0.826826	0.806005	0.91832	0.91155
FBgn0027594	H2AZ+	1.23158	0.944654	1.23755	1.27158	1.32826	1.28159	1.27659	1.18584	1.19123	1.21127	1.21225	1.19586
FBgn0027596	H2AZ-	0.775849	0.929021	1.1154	1.34879	1.40419	1.26226	1.23739	1.33058	1.4679	1.48069	1.49238	1.44482
FBgn0027597	H2AZ+	0.992822	0.607483	0.864195	0.878796	0.901559	0.934864	0.759919	0.750026	0.613916	0.553308	0.424984	0.369841
FBgn0027598	H2AZ+	1.36503	1.27933	1.49678	1.45827	1.4705	1.44095	1.37035	1.24195	1.31789	1.38298	1.38127	1.33827
FBgn0027599	H2AZ+	1.27514	1.29719	1.11854	1.14851	1.01431	0.954827	0.984009	0.850671	0.778681	0.847964	0.935207	0.877857
FBgn0027600	H2AZ-	0.147125	-0.0250499	-0.0316273	-0.0952605	0.116936	0.885906	1.02127	1.16814	1.19896	0.988516	0.763141	0.71495
FBgn0027601	H2AZ+	1.34273	1.16809	0.850581	0.88095	1.01453	1.25453	1.30367	1.19383	0.884029	0.827675	0.759366	0.746384
FBgn0027602	H2AZ+	1.30127	1.37637	1.36906	1.36663	1.2917	1.19027	1.1081	0.956406	0.859236	0.888195	0.921126	1.07351
FBgn0027603	H2AZ+	1.80028	1.96556	1.8724	1.78846	1.69965	1.42883	1.56549	1.39331	1.28073	1.25513	1.40477	1.41971
FBgn0027607	H2AZ+	1.23069	0.887234	1.13922	1.15961	1.19253	1.21739	1.18037	1.03139	0.952493	0.835403	0.774771	0.893554
FBgn0027609	H2AZ+	0.948695	0.502445	0.748504	0.837303	0.792773	0.679967	0.619642	0.530336	0.382898	0.344001	0.286385	0.24502
FBgn0027610	H2AZ-	0.549294	0.30504	0.189341	0.260182	0.209769	0.401775	0.516143	0.71559	0.672586	0.803833	0.882015	1.06536
FBgn0027611	H2AZ-	1.34088	1.62835	1.73131	1.72099	1.65052	1.40327	1.36532	1.19637	1.24796	1.28717	1.29033	1.41848
FBgn0027615	H2AZ+	1.29513	0.927747	0.91982	0.938209	0.896694	0.978839	0.952147	0.991579	1.0142	0.912178	0.818765	0.797611
FBgn0027616	H2AZ+	1.30119	1.5307	1.54961	1.56431	1.47651	1.43784	1.25922	1.11336	1.02114	0.987459	1.00645	1.07439
FBgn0027617	H2AZ+	1.17019	1.29987	1.17854	1.08013	0.978573	0.854804	0.777324	0.595218	0.399459	0.405906	0.587488	0.489653
FBgn0027619	H2AZ+	1.39195	1.14435	1.36928	1.37327	1.37665	1.34669	1.36931	1.40379	1.37603	1.32014	1.26851	1.35132
FBgn0027620	H2AZ+	1.80713	1.76554	1.84983	1.81436	1.69558	1.38582	1.32999	1.1861	1.08638	1.07565	1.1846	1.2333
FBgn0027621	H2AZ+	0.749151	0.782396	1.07816	0.896137	0.691399	0.540092	0.590355	0.680174	0.736068	0.813061	0.890731	1.11732
FBgn0027655	H2AZ+	1.15289	0.879603	1.12378	1.04953	1.02711	0.813907	0.896752	0.877224	0.800458	0.749975	0.730618	0.879931
FBgn0027660	zld-dep	1.42749	1.27779	1.3438	1.21215	1.07591	0.883474	0.885819	0.778465	0.784008	0.893813	0.995015	0.820654
FBgn0027779	H2AZ+	1.45653	1.44953	1.21013	1.23784	1.2062	1.24279	1.2698	1.33746	1.55551	1.64314	1.68811	1.91696
FBgn0027780	H2AZ+	1.18513	1.08872	1.01376	0.954779	0.885722	0.790307	0.848321	0.73689	0.661193	0.621799	0.671328	0.630177
FBgn0027783	H2AZ+	1.5207	1.69201	1.62364	1.60099	1.48368	1.07561	1.10558	0.829626	0.688342	0.828397	1.04841	1.01689
FBgn0027784	H2AZ+	1.03983	1.1678	1.0841	1.05204	0.917865	0.933328	0.785132	0.654676	0.580604	0.591168	0.659809	0.574146
FBgn0027785	H2AZ+	1.04555	1.15678	1.18581	1.19313	1.02602	1.13859	1.02497	0.9937	1.03961	1.08787	1.03401	1.23041
FBgn0027786	H2AZ+	1.34065	1.20079	1.20099	1.19373	1.19419	1.23931	1.22041	1.21096	1.21866	1.15233	1.1079	1.13046
FBgn0027788	H2AZ+	-0.603337	-0.58285	-0.55368	-0.0952605	0.533084	0.488571	0.443418	0.139723	-0.130828	-0.257207	-0.36422	-0.544931
FBgn0027790	H2AZ+	-0.479604	-0.578819	-0.0897495	-0.119619	-0.161269	-0.00932565	-0.210207	0.661889	1.13148	1.20445	1.18295	0.945662
FBgn0027793	H2AZ-	-0.330736	0.137679	0.161603	0.00446609	-0.200823	-0.262756	-0.339986	-0.0742553	-0.0469335	0.0634562	-0.0792041	-0.044663
FBgn0027835	H2AZ+	1.74475	1.94003	1.89975	1.9452	2.04171	2.03559	2.16091	2.06252	1.91877	1.78085	1.72679	1.95609
FBgn0027836	H2AZ+	1.17854	1.21183	1.08702	1.17985	1.13889	1.16649	1.05016	0.954822	0.896585	0.913854	0.932537	0.948102
FBgn0027841	H2AZ+	1.01725	1.06392	1.03411	1.00241	0.840708	0.749361	0.661397	0.472101	0.305982	0.253626	0.280358	0.272018
FBgn0027864	H2AZ-	1.00829	0.953695	0.774257	0.739191	0.67271	0.639957	0.51793	0.500926	0.450658	0.422375	0.469401	0.35214
FBgn0027865	H2AZ+	1.39237	1.53143	1.50028	1.44401	1.45369	1.47293	1.52658	1.41167	1.50492	1.43263	1.39676	1.36228
FBgn0027866	H2AZ+	1.46293	1.61733	1.57748	1.48878	1.37029	1.21176	1.23016	1.12331	1.02866	1.0234	1.13749	1.18586
FBgn0027868	H2AZ+	1.24395	1.1935	1.26765	1.22399	1.04169	0.885732	0.71623	0.652013	0.483062	0.362934	0.323815	0.464204
FBgn0027872	H2AZ+	1.2623	1.14832	0.942708	1.02156	0.996944	1.01968	1.06083	0.930946	0.886043	0.865157	0.917743	0.893664
FBgn0027873	H2AZ+	1.3081	1.40764	1.31791	1.264	1.13859	0.950261	0.978238	0.825721	0.649527	0.567042	0.604746	0.590793
FBgn0027885	H2AZ-	1.33968	1.72453	1.83681	1.7757	1.73455	1.53658	1.5227	1.4062	1.32868	1.21216	1.16797	1.19658
FBgn0027889	H2AZ+	1.45111	1.55559	1.56119	1.46798	1.28641	1.04274	1.03383	0.73117	0.543323	0.645825	0.83314	0.770406
FBgn0027903	H2AZ+	1.15009	0.559676	0.81656	0.876628	0.76279	0.527561	0.26171	0.223992	0.170245	0.0847298	-0.0694081	-0.0149367
FBgn0027932	H2AZ-	1.81531	2.09895	2.10062	2.07587	2.05423	2.01663	1.99044	1.76693	1.58926	1.53167	1.54372	1.62048
FBgn0027945	H2AZ+	0.918906	0.58058	1.02811	1.03929	0.992148	0.908124	0.931013	0.907337	0.883463	0.831507	0.807999	0.821662
FBgn0027948	zld-dep	1.87491	1.64487	1.80701	1.81735	1.74743	1.45776	1.5153	1.45601	1.44917	1.41352	1.39465	1.45691
FBgn0027949	H2AZ+	1.36684	1.60327	1.68007	1.64509	1.48127	1.06286	0.908574	0.659284	0.516147	0.651701	0.835636	0.850247
FBgn0027950	H2AZ+	1.01831	1.12903	1.04457	1.09872	1.03162	0.931505	0.88132	0.757371	0.601415	0.576076	0.633347	0.569183
FBgn0027951	H2AZ-	1.61871	1.85143	1.77027	1.75669	1.65479	1.58437	1.53305	1.3625	1.26455	1.21621	1.27531	1.36631
FBgn0028292	H2AZ+	1.30253	1.34127	1.1817	1.24843	1.1837	1.23703	1.09558	0.936031	0.861304	0.823802	0.8331	0.79157
FBgn0028325	H2AZ+	1.49751	1.21326	0.958163	1.0188	1.02363	1.12563	1.14031	1.25636	1.40314	1.44905	1.45918	1.67716
FBgn0028327	H2AZ-	1.48824	1.44177	1.45661	1.58706	1.65414	1.87051	1.84644	1.72772	1.61763	1.45263	1.32863	1.46535
FBgn0028331	H2AZ+	1.73381	1.91312	1.6742	1.5447	1.40234	1.59491	1.66577	1.58275	1.53095	1.53708	1.56813	1.64862
FBgn0028341	H2AZ-	1.60831	1.73141	1.45934	1.52569	1.42303	1.55327	1.5216	1.51145	1.3867	1.41461	1.48899	1.5116
FBgn0028342	H2AZ+	1.33554	1.49426	1.37577	1.2892	1.12917	1.40023	1.23478	1.25245	1.32422	1.38308	1.35359	1.53901
FBgn0028343	H2AZ+	1.72658	1.76014	1.65698	1.64316	1.49789	1.4009	1.30134	1.09268	1.01887	1.02268	1.09177	1.15921
FBgn0028360	H2AZ+	1.50226	1.12925	1.04967	1.01601	0.942265	0.715623	0.745295	0.659284	0.510347	0.425106	0.467723	0.602872
FBgn0028369	H2AZ-	1.05888	1.04088	0.788766	0.980865	1.17065	1.25534	1.28934	1.07831	1.02797	0.990614	0.996655	1.0112
FBgn0028370	H2AZ-	-0.672641	-0.834078	-0.660944	-0.91904	-0.767044	-0.382222	-0.333448	0.336082	0.471194	0.500479	0.537559	0.52174
FBgn0028371	zld-dep	0.636517	1.35387	1.61016	1.4999	1.40484	1.32262	1.34561	1.37437	1.53623	1.62592	1.66696	1.654
FBgn0028372	zld-dep	0.942629	1.06928	0.84098	0.94177	0.878535	0.872758	0.756077	0.689245	0.570358	0.505483	0.561661	0.516026
FBgn0028375	H2AZ+	1.45349	1.59427	1.33173	1.38527	1.37255	1.39095	1.37987	1.17991	1.06888	1.04756	1.12207	1.14266
FBgn0028377	zld-dep	-1.02233	-1.04953	-1.17402	-1.13843	-1.27565	-1.31671	-1.2491	-1.37192	-1.42646	-1.398	-1.36615	-1.2309
FBgn0028380	H2AZ+	1.45237	1.35239	0.98371	1.09053	0.922717	1.02238	1.12132	0.963441	0.934826	0.990011	1.12852	1.02611
FBgn0028382	H2AZ+	0.925873	0.952731	1.10904	1.0219	0.916025	0.750988	0.590787	0.526434	0.365981	0.214489	0.155001	0.160463
FBgn0028387	H2AZ+	1.39537	1.3428	1.35622	1.30194	1.2386	1.02272	0.984993	0.811674	0.701095	0.6956	0.722815	0.682973
FBgn0028394	H2AZ+	0.883601	0.569684	0.349519	0.512155	0.616947	0.935078	0.926749	0.789621	0.747286	0.776866	0.9057	1.01592
FBgn0028397	H2AZ-	1.25519	1.20306	0.784002	0.90965	0.948705	1.08202	1.35028	1.48678	1.52174	1.51192	1.49659	1.47146
FBgn0028398	H2AZ+	0.961322	1.05203	1.07706	1.05853	0.970914	0.857401	0.806892	0.722666	0.610995	0.603448	0.539301	0.527981
FBgn0028399	H2AZ+	1.22215	1.46656	1.49678	1.49555	1.42598	1.44672	1.3835	1.30423	1.2882	1.2723	1.26027	1.2886
FBgn0028402	H2AZ+	1.0227	0.895878	1.09384	1.0824	1.10341	1.07507	0.971732	0.838434	0.729055	0.638189	0.554476	0.61722
FBgn0028406	H2AZ+	1.07738	0.958765	0.880813	0.886796	0.906983	0.686167	0.652428	0.480115	0.488868	0.566237	0.63301	0.579046
FBgn0028411	H2AZ+	1.23034	1.376	1.24215	1.23063	1.1185	1.0261	0.919115	0.73274	0.654389	0.676608	0.788995	0.719312
FBgn0028421	H2AZ+	1.35724	0.705225	0.752313	0.771867	0.866542	0.990523	0.960723	0.885508	0.853982	0.895801	0.884665	0.800145
FBgn0028424	H2AZ-	0.373474	0.339506	-0.0593656	0.278697	0.828376	1.39177	1.37112	1.12141	0.938473	0.960199	1.02437	1.2394
FBgn0028425	H2AZ+	1.43659	1.52748	1.26584	1.259	1.04231	0.993213	0.997729	0.796567	0.790315	0.89501	1.06707	1.09187
FBgn0028426	H2AZ+	1.21579	0.948439	1.04396	0.939995	0.920906	0.716413	0.731355	0.624848	0.519974	0.418836	0.362727	0.542903
FBgn0028427	H2AZ+	1.30688	1.27283	1.09513	1.20491	1.20962	1.35773	1.36766	1.33754	1.42043	1.46442	1.49378	1.46218
FBgn0028429	H2AZ+	1.02178	1.08125	0.99874	0.978902	0.829591	0.79697	0.689527	0.62193	0.520951	0.575593	0.652894	0.656515
FBgn0028436	H2AZ+	0.818639	0.758689	0.616553	0.555493	0.493531	0.522831	0.379931	0.472101	0.405101	0.37471	0.369282	0.322666
FBgn0028471	H2AZ+	1.53327	1.67029	1.43619	1.44009	1.35679	1.20514	1.27662	1.12926	1.06786	1.06961	1.18125	1.18451
FBgn0028473	H2AZ+	1.6604	1.88801	1.91032	1.93344	1.9028	1.83298	1.79703	1.66394	1.64974	1.69315	1.69883	1.94374
FBgn0028474	H2AZ+	1.28972	1.42206	1.30116	1.26368	1.17284	1.06864	1.08446	0.834251	0.741156	0.734921	0.847229	1.05709
FBgn0028479	H2AZ+	1.60544	1.54973	1.2946	1.2501	1.09375	1.03714	1.14386	1.1691	1.13941	1.12081	1.06666	1.16228
FBgn0028480	H2AZ+	1.20435	1.1903	1.2045	1.21497	1.09287	1.07045	1.05678	1.17604	1.38125	1.44951	1.44188	1.33104
FBgn0028481	H2AZ-	-0.249924	-0.438928	-0.174453	-0.107206	0.247628	0.660424	0.821446	0.995575	1.07329	1.02938	1.02827	1.0502
FBgn0028484	zld-dep	1.30856	1.43913	1.32565	1.18931	1.08648	0.923547	0.827763	0.804627	0.840557	0.74826	0.737084	0.714647
FBgn0028487	H2AZ+	1.08708	1.14614	0.993453	0.976928	0.857794	0.689795	0.808459	0.791372	0.804845	0.864299	0.904521	0.916386
FBgn0028490	H2AZ-	1.15472	1.19406	1.14875	1.00132	0.970914	0.850833	0.926293	0.888439	0.949565	1.08187	1.18819	1.42052
FBgn0028491	H2AZ-	0.332379	0.86508	1.22422	1.08942	0.897999	0.64795	0.812434	1.17116	1.46112	1.51627	1.4914	1.58396
FBgn0028494	H2AZ-	-0.908238	-0.891605	-0.439976	-0.522527	-0.490383	-0.750911	-0.23794	-0.376837	-0.32954	-0.238725	-0.0530017	0.213331
FBgn0028497	H2AZ+	1.18066	1.13053	0.994163	1.04636	0.990695	0.987141	0.997621	0.910383	0.967213	1.00976	1.03024	1.04888
FBgn0028499	H2AZ+	0.933955	0.777567	0.483211	0.523973	0.363638	0.357747	0.257688	0.109531	-0.0447904	-0.155678	0.067623	-0.131144
FBgn0028500	H2AZ+	1.3928	1.39273	1.39661	1.35281	1.33075	1.29207	1.2716	1.18177	1.14092	1.05924	1.00935	0.982418
FBgn0028504	H2AZ+	0.77772	0.964736	1.03411	0.950932	0.866902	0.567765	0.573969	0.469774	0.348396	0.32417	0.319504	0.315188
FBgn0028506	zld-dep	1.22471	1.53473	1.6806	1.70013	1.69061	1.43086	1.36959	1.10006	1.01667	0.929592	0.945052	0.893452
FBgn0028507	H2AZ+	0.746933	0.506481	0.684192	0.660486	0.547221	0.449408	0.334957	0.351526	0.325252	0.250333	0.269339	0.259198
FBgn0028509	H2AZ+	1.20832	1.20219	1.27742	1.34855	1.34309	1.31114	1.33135	1.26539	1.26139	1.28118	1.2582	1.25827
FBgn0028519	zld-dep	0.693439	1.5439	1.61022	1.59067	1.68174	1.56041	1.58616	1.28754	0.785488	1.20027	1.30617	1.03874
FBgn0028523	zld-dep	0.86281	1.68764	1.70634	1.64156	1.50124	1.24641	1.24037	1.1702	1.11801	0.998101	0.927742	0.812226
FBgn0028530	H2AZ+	0.98008	1.07389	1.05704	0.948775	0.827564	0.784688	0.716435	0.68805	0.668556	0.614736	0.654884	0.597182
FBgn0028538	H2AZ+	1.3158	1.08922	1.27742	1.24624	1.22548	1.06325	1.1681	1.14205	1.06664	1.01736	0.978548	1.07244
FBgn0028539	H2AZ+	1.53004	1.69413	1.64014	1.62205	1.6159	1.45754	1.5504	1.41828	1.30026	1.24197	1.27399	1.32363
FBgn0028541	H2AZ+	1.30639	1.05008	1.30238	1.31254	1.32465	1.28645	1.23609	1.12093	1.00367	0.902335	0.802899	0.782737
FBgn0028546	H2AZ-	1.29481	1.43076	1.25146	1.20588	1.13011	1.19384	1.29503	1.31495	1.44717	1.4206	1.42132	1.37089
FBgn0028562	H2AZ+	-0.445217	-0.54893	0.091672	0.18281	0.16344	-0.180884	-0.44141	-0.42722	-0.257656	0.0869843	0.131677	0.195159
FBgn0028577	H2AZ-	1.28244	1.47962	1.49671	1.43473	1.32718	1.19281	1.22861	1.06949	1.00492	1.0114	1.02643	1.19055
FBgn0028579	H2AZ+	1.36822	1.47199	1.23506	1.24927	1.16286	1.05051	1.2912	1.28205	1.00564	0.972045	1.02271	1.00812
FBgn0028581	H2AZ+	-1.02233	-1.04953	-1.17402	-1.13843	-1.27565	-1.31671	-1.2491	-1.37192	-1.42646	-1.398	-1.36615	-1.2309
FBgn0028582	H2AZ+	1.50438	1.43277	1.52683	1.51444	1.5691	1.6509	1.66436	1.52941	1.33911	1.26402	1.26709	1.33286
FBgn0028622	H2AZ+	0.576695	0.33426	0.439887	0.703691	0.825524	1.00975	1.00593	0.999753	1.1473	1.27609	1.24351	1.05639
FBgn0028647	H2AZ+	1.32919	1.00616	1.08141	1.00205	1.09827	0.904564	0.980502	0.878229	0.805649	0.693861	0.623097	0.515395
FBgn0028658	H2AZ+	0.371899	0.56782	0.643227	0.605353	0.651428	0.385512	0.405253	0.284819	0.130472	0.0859665	-0.0402459	0.00825503
FBgn0028662	H2AZ+	1.44655	1.48845	1.34885	1.4163	1.34101	1.39205	1.35975	1.3438	1.47759	1.54588	1.57953	1.80575
FBgn0028663	H2AZ+	1.34432	1.23862	1.14191	1.17985	1.1461	1.25255	1.21357	1.20987	1.36136	1.43344	1.4373	1.61604
FBgn0028664	H2AZ+	1.06331	1.15536	1.01007	1.02702	0.967015	0.960988	0.904945	0.872832	0.793369	0.740268	0.756809	0.598771
FBgn0028670	H2AZ+	1.70968	1.54229	1.21725	1.31879	1.29151	1.41357	1.51189	1.54058	1.72815	1.8047	1.84423	2.1061
FBgn0028671	H2AZ+	1.41517	1.58689	1.5148	1.47823	1.40725	1.424	1.45472	1.39887	1.39116	1.36024	1.3601	1.43622
FBgn0028675	H2AZ-	-0.289905	-0.330448	0.00196061	-0.206482	0.0669353	0.383805	0.487248	1.02802	1.19807	1.14129	1.06263	0.882175
FBgn0028683	H2AZ+	1.21183	1.3506	1.27449	1.18503	1.07573	1.05414	0.947578	0.740479	0.650984	0.654585	0.809815	0.722797
FBgn0028684	H2AZ+	1.614	1.20174	1.35474	1.35784	1.3216	1.19712	1.18695	1.08066	0.986804	0.924844	0.841308	0.875534
FBgn0028685	H2AZ+	1.5871	1.77075	1.61526	1.4905	1.32322	1.28656	1.30792	1.11628	1.00531	1.00901	1.0917	1.09489
FBgn0028686	H2AZ+	1.54776	1.43174	1.28563	1.36033	1.31086	1.35444	1.20021	1.08954	0.997131	0.928924	0.849784	0.916229
FBgn0028687	H2AZ+	1.63567	1.61576	1.5056	1.47896	1.42222	1.34994	1.25482	1.13814	1.07888	1.03882	0.968211	1.02782
FBgn0028688	H2AZ+	1.49518	1.16235	1.26402	1.24266	1.20113	1.17089	1.11251	0.959812	0.917986	0.874334	0.804153	0.863541
FBgn0028689	H2AZ+	1.71911	1.84388	1.69892	1.60845	1.5307	1.45323	1.36133	1.22236	1.1426	1.10969	1.08414	1.10843
FBgn0028690	H2AZ-	1.74206	1.60382	1.43989	1.40707	1.37443	1.24081	1.25243	1.13541	1.08159	0.988557	0.928111	0.962558
FBgn0028691	H2AZ+	1.59828	1.44977	1.43298	1.41252	1.32743	1.26031	1.13843	1.01551	0.927895	0.858679	0.785116	0.825403
FBgn0028692	H2AZ+	1.70576	1.46686	1.53317	1.47611	1.41489	1.23757	1.18812	1.12205	0.966153	0.878217	0.842435	0.94833
FBgn0028693	H2AZ+	1.55928	1.74653	1.52723	1.42052	1.26289	1.27691	1.17503	0.996042	0.907603	0.925593	0.919486	0.903279
FBgn0028694	H2AZ+	1.52015	1.10841	1.28958	1.26143	1.21216	1.15717	1.04807	0.940209	0.87119	0.834444	0.769537	0.721344
FBgn0028695	H2AZ+	1.63038	1.3556	1.50439	1.47847	1.38162	1.16757	1.18171	1.08513	0.956741	0.90148	0.827891	0.921803
FBgn0028697	H2AZ+	2.014	2.31773	2.21924	2.232	2.21398	2.27383	2.30972	2.18627	2.27634	2.23282	2.2372	2.3773
FBgn0028700	H2AZ+	1.37178	1.44117	1.26127	1.21553	1.02428	0.914604	0.833229	0.557317	0.416251	0.491728	0.665093	0.568934
FBgn0028703	H2AZ+	1.40107	1.18449	1.11613	1.08098	1.10188	1.10718	1.1582	1.10959	1.12929	1.12015	1.1054	1.12892
FBgn0028708	H2AZ+	1.20483	1.32569	1.02683	1.06309	0.932496	0.857992	0.807252	0.655338	0.604676	0.664893	0.808848	0.758684
FBgn0028717	H2AZ-	1.38943	1.43909	1.27684	1.30009	1.23154	1.14828	1.12545	0.996275	0.94792	1.03744	1.11018	1.18571
FBgn0028734	H2AZ+	1.61629	1.27434	1.32765	1.22417	1.30918	1.39427	1.45992	1.458	1.35201	1.10347	0.939417	0.948223
FBgn0028737	H2AZ+	1.7844	2.0356	1.92925	1.93784	1.82084	1.84829	1.77064	1.66215	1.63283	1.62256	1.57967	1.75205
FBgn0028738	H2AZ-	0.336805	-0.00328631	0.529065	0.553989	0.527878	0.221508	-0.0591537	0.0914689	0.419761	0.549116	0.541334	0.399175
FBgn0028741	H2AZ+	-1.02233	-1.04953	-1.17402	-1.13843	-1.27565	-1.31671	-1.2491	-1.37192	-1.42646	-1.398	-1.36615	-1.2309
FBgn0028743	H2AZ+	0.930502	0.819162	0.589972	0.596253	0.406497	0.384701	0.673651	1.0693	1.26468	1.28142	1.2753	1.26041
FBgn0028744	H2AZ+	1.4043	1.60847	1.57907	1.5485	1.51358	1.30201	1.33487	1.1592	1.06973	1.05831	1.13966	1.31192
FBgn0028789	zld-dep	0.268937	1.06976	1.31364	1.31158	1.15387	0.825167	0.722779	0.457888	0.440701	0.402891	0.378906	0.412141
FBgn0028833	H2AZ+	1.22734	1.20916	1.12141	1.16686	1.12221	1.15689	1.04464	1.04672	1.12131	1.14484	1.09892	1.1391
FBgn0028837	H2AZ+	1.17097	1.25478	1.10355	1.08887	1.00143	0.988789	0.853466	0.73274	0.624998	0.612947	0.639002	0.652043
FBgn0028875	H2AZ-	0.0151046	0.24659	0.756077	0.479571	0.305668	0.250049	0.624596	1.07722	1.43344	1.49746	1.50698	1.58437
FBgn0028878	H2AZ+	-0.767091	-0.874543	-0.73208	-0.379469	0.166749	0.282995	0.371404	0.263588	0.0607448	-0.0199953	-0.103175	-0.416944
FBgn0028879	H2AZ-	-0.286237	-0.404253	-0.147872	-0.260874	0.257661	0.697399	0.967445	1.04149	0.977408	0.913917	0.853178	0.866714
FBgn0028894	H2AZ-	1.11306	1.28649	1.40365	1.33196	1.2482	1.28678	1.10269	0.966008	0.953426	0.922575	0.887629	0.832649
FBgn0028895	H2AZ+	0.979037	0.80804	0.842125	0.751541	0.642059	0.503527	0.44304	0.375748	0.354689	0.243246	0.341736	0.238782
FBgn0028896	H2AZ+	-0.908238	-0.565457	-0.660944	-0.91904	-0.618516	-0.667183	-0.657112	-0.786294	-0.922322	-1.16317	-0.9493	-1.13847
FBgn0028926	H2AZ+	0.610576	0.774032	0.847787	0.90719	0.738948	0.708086	0.541413	0.42075	0.311629	0.314601	0.235777	0.245302
FBgn0028932	H2AZ+	0.890198	0.831661	0.826314	0.837303	0.836782	0.691098	0.585054	0.449302	0.313984	0.209237	0.217117	0.113278
FBgn0028938	H2AZ-	0.0216325	0.0414792	0.532101	0.0733779	0.0844961	0.104455	-0.00191893	1.22768	1.80968	1.65376	1.28051	0.333588
FBgn0028940	H2AZ-	-0.381414	-0.585707	-0.123337	-0.190247	0.166749	0.695587	0.835094	0.900846	0.793356	0.892054	1.0037	1.10076
FBgn0028953	zld-dep	1.53918	1.54421	1.63333	1.59209	1.51672	1.25766	1.39488	1.33066	1.28205	1.24705	1.28812	1.3597
FBgn0028955	H2AZ+	-1.02233	-1.04953	-1.17402	-1.13843	-1.27565	-1.31671	-1.2491	-1.37192	-1.42646	-1.398	-1.36615	-1.2309
FBgn0028956	H2AZ-	-0.0119165	0.507922	0.414706	0.481472	0.299241	-0.0300887	-0.17413	0.102426	0.43922	0.629487	0.652059	0.568831
FBgn0028962	H2AZ+	1.09042	0.559145	0.461343	0.418799	0.527878	0.643829	0.669371	0.685043	0.648783	0.536523	0.513856	0.537016
FBgn0028965	H2AZ+	1.14109	0.947973	1.10229	1.07494	1.03837	0.866695	0.815295	0.745539	0.644044	0.556359	0.499813	0.49976
FBgn0028968	H2AZ+	1.41395	1.24186	1.38161	1.43982	1.45886	1.53142	1.45515	1.37451	1.28425	1.18642	1.0907	1.13329
FBgn0028969	H2AZ+	1.32031	0.971261	1.22611	1.35689	1.37964	1.48747	1.36289	1.26895	1.16579	1.08043	0.992544	1.05479
FBgn0028970	H2AZ+	0.700302	0.733662	0.725469	0.681317	0.591388	0.626645	0.509801	0.54457	0.529948	0.525546	0.451899	0.589195
FBgn0028974	H2AZ+	1.55324	1.4574	1.37178	1.30377	1.17174	0.915646	1.049	0.827288	0.705911	0.779513	0.985141	1.00462
FBgn0028978	zld-dep	1.08006	1.73544	1.63732	1.61711	1.41992	0.956817	0.982484	0.993935	1.38678	1.33931	1.23425	1.12066
FBgn0028979	H2AZ-	-0.0349341	0.080914	0.503675	0.581403	0.694512	0.623757	0.755016	0.769724	0.765272	0.708274	0.664749	0.641505
FBgn0028980	H2AZ+	1.28799	1.34935	1.16905	1.20181	1.20262	1.21062	1.08536	0.826505	0.772105	0.795726	0.901995	0.782633
FBgn0028982	H2AZ+	1.71802	1.94096	1.95133	1.83705	1.70668	1.5902	1.60032	1.44515	1.36892	1.31044	1.31717	1.52582
FBgn0028983	H2AZ+	0.428516	0.60699	0.748504	0.673148	0.610546	0.683282	0.740788	0.969316	1.02809	1.02144	0.982697	1.11444
FBgn0028988	H2AZ-	-0.827619	-0.414841	-0.174453	-0.409635	-0.200823	0.25627	0.371485	0.146069	-0.327855	-0.167786	-0.165713	-0.352352
FBgn0028991	zld-dep	-1.02233	-1.04953	-1.17402	-1.13843	-1.27565	-1.31671	-1.2491	-1.37192	-1.42646	-1.398	-1.36615	-1.2309
FBgn0028997	H2AZ+	1.068	0.677574	0.903279	0.908668	0.843814	0.378494	0.182599	0.0303893	-0.269864	-0.262025	-0.35049	-0.442242
FBgn0028999	H2AZ-	0.272457	0.803524	1.1599	1.36848	1.64922	1.52698	1.56221	1.22248	0.851585	0.691186	0.580899	0.382303
FBgn0029002	H2AZ-	0.587976	0.886148	1.36807	1.47839	1.56237	1.51316	1.56892	1.45749	1.29615	1.08154	0.91228	0.765383
FBgn0029003	H2AZ-	-0.126554	0.104104	0.508593	0.844607	1.15975	1.40741	1.29339	1.12536	0.982198	0.88102	0.819054	0.790879
FBgn0029006	zld-dep	1.65682	1.8976	1.75987	1.66126	1.53894	1.33824	1.45609	1.3413	1.33845	1.3013	1.33997	1.43982
FBgn0029067	H2AZ+	1.43548	1.63604	1.48247	1.40849	1.28574	1.17578	1.15822	1.02568	1.03107	1.04759	1.13844	1.15426
FBgn0029082	H2AZ-	0.292037	0.739275	1.25082	1.3576	1.4466	1.33546	1.32697	1.2799	1.2669	1.14965	1.01812	0.870058
FBgn0029088	H2AZ-	1.4073	1.45658	1.34733	1.39356	1.31121	1.00179	1.04289	0.93715	0.878386	0.87569	0.99674	0.977328
FBgn0029092	H2AZ-	1.74725	1.73586	1.51653	1.56934	1.44458	1.56965	1.56305	1.45164	1.4114	1.43585	1.54811	1.56895
FBgn0029093	H2AZ+	1.1252	1.31004	1.32212	1.37384	1.22165	1.1118	0.977474	0.826505	0.700846	0.717932	0.739024	0.657031
FBgn0029094	H2AZ+	1.48881	1.38197	1.43325	1.33923	1.17865	0.992198	0.747031	0.682617	0.550131	0.541396	0.492128	0.526614
FBgn0029095	H2AZ+	0.81346	0.817066	1.02522	1.05453	1.17352	1.32697	1.30545	1.2148	0.979383	0.978726	0.958629	1.00142
FBgn0029113	H2AZ+	1.61268	1.73893	1.58877	1.54908	1.46654	1.31099	1.29557	1.10023	0.936396	1.00992	1.19511	1.17765
FBgn0029114	zld-dep	1.4002	1.77092	1.84221	1.79996	1.82809	1.63056	1.68208	1.47412	1.29881	1.16412	1.04726	1.02524
FBgn0029117	H2AZ+	0.934314	0.45846	0.18036	0.411791	0.520442	0.74865	0.570534	0.533233	0.523449	0.428993	0.351194	0.0939148
FBgn0029121	H2AZ+	0.994597	0.960721	0.871051	0.845208	0.782154	0.779255	0.73897	0.651344	0.604044	0.500617	0.482256	0.394899
FBgn0029123	H2AZ-	0.536028	1.39179	1.56877	1.37643	1.28622	1.0414	1.12528	1.0862	1.01917	0.84977	0.781316	0.855214
FBgn0029131	H2AZ+	1.1399	0.607953	0.131219	0.232296	0.226552	0.557479	0.612936	0.531305	0.412364	0.320688	0.228795	0.279652
FBgn0029133	H2AZ+	1.58218	1.71508	1.63467	1.66295	1.57442	1.64048	1.43569	1.24945	1.18716	1.14768	1.17279	1.19728
FBgn0029134	H2AZ+	1.67605	1.81707	1.5483	1.50977	1.31697	1.39272	1.22992	1.01966	0.94123	0.982639	1.01968	1.01988
FBgn0029137	H2AZ+	0.639343	0.422133	0.591229	0.425655	0.354685	0.166258	0.204088	0.418027	0.425506	0.460973	0.42982	0.332966
FBgn0029147	H2AZ+	-0.355557	0.033036	0.367741	0.67003	0.834801	0.926312	0.863613	0.887139	0.80399	0.62302	0.478287	0.301602
FBgn0029148	H2AZ+	1.18055	1.3382	1.36041	1.45364	1.45908	1.4718	1.37609	1.18479	1.10405	1.0496	1.036	1.23796
FBgn0029152	H2AZ+	1.62754	1.81565	1.49161	1.56213	1.45318	1.4503	1.40101	1.20902	1.21458	1.2577	1.34471	1.35214
FBgn0029155	H2AZ+	1.44024	0.849469	0.335835	0.449595	0.542245	0.686994	0.731164	0.781628	0.956863	1.2254	1.3703	1.69183
FBgn0029157	H2AZ+	1.51978	1.31087	1.1862	1.19888	1.18619	1.04418	1.04757	0.936311	0.905	0.912405	0.90812	0.856333
FBgn0029161	H2AZ+	0.377417	0.225715	0.091672	-0.0222972	0.131987	0.036165	0.000572213	0.068388	-0.0078222	0.049182	0.0567674	0.00470086
FBgn0029174	H2AZ+	1.57951	0.98227	0.913032	0.973743	1.00954	1.273	1.11965	1.05442	1.00413	0.899297	0.85118	0.924024
FBgn0029175	H2AZ+	1.21878	1.20363	1.0547	1.13916	1.06189	1.04957	1.00964	0.886161	0.847061	0.829095	0.883669	0.804721
FBgn0029176	zld-dep	1.94343	2.24134	2.14237	2.13765	2.01845	2.00298	1.99905	1.87304	1.88569	1.88808	1.87232	2.09552
FBgn0029502	H2AZ+	1.00638	0.621116	0.746968	0.694157	0.635406	0.617068	0.542908	0.566996	0.54533	0.511391	0.415705	0.418965
FBgn0029503	H2AZ+	1.00379	0.926602	0.80586	0.820224	0.768235	0.745922	0.679457	0.581411	0.555161	0.428325	0.406388	0.447214
FBgn0029504	H2AZ-	1.16328	0.736567	1.00048	1.13821	1.24701	1.16369	1.37493	1.32508	1.22179	1.23092	1.24747	1.40595
FBgn0029506	H2AZ+	1.35727	1.35869	1.19406	1.33835	1.47246	1.80954	1.78548	1.75148	1.86588	1.75521	1.74804	1.74201
FBgn0029508	H2AZ+	-0.524276	-0.834078	-0.55368	-0.379469	-0.190461	0.175115	0.0722482	0.149197	0.385042	0.319457	0.33896	0.0966341
FBgn0029512	H2AZ+	1.48881	1.58538	1.48216	1.41669	1.25353	1.15109	0.972542	0.747541	0.574982	0.527617	0.540752	0.506107
FBgn0029514	H2AZ+	0.748905	0.726922	0.774257	0.759514	0.746922	0.73534	0.589777	0.538951	0.42322	0.383067	0.323635	0.355948
FBgn0029525	H2AZ+	1.3324	1.43395	1.37438	1.40615	1.38422	1.24434	1.2251	1.05129	1.01758	1.02441	1.07705	1.16407
FBgn0029588	H2AZ-	0.502368	0.173143	0.214858	0.252462	-0.0270004	-0.445611	-0.701112	-0.559743	-0.79519	-0.604706	-0.536415	-0.695463
FBgn0029629	H2AZ+	1.43065	1.61805	1.62809	1.63231	1.53575	1.5154	1.41809	1.31767	1.28552	1.29525	1.29128	1.41286
FBgn0029664	H2AZ+	1.16729	1.17089	0.964063	0.995393	0.885044	0.917034	0.844478	0.752984	0.726803	0.677775	0.795475	0.695933
FBgn0029665	H2AZ+	1.09951	1.18816	1.06223	1.01	0.891754	0.994059	0.861706	0.822563	0.770186	0.733412	0.742983	0.693471
FBgn0029666	H2AZ+	1.32378	1.24097	1.20486	1.18255	1.14281	0.926671	0.987138	0.880895	0.883323	0.821501	0.802073	0.81111
FBgn0029672	H2AZ+	1.25391	1.23637	1.2672	1.27593	1.2347	1.01762	1.07699	0.857514	0.775351	0.785171	0.829667	0.950418
FBgn0029685	H2AZ+	1.53414	1.5658	1.0915	1.18971	1.00354	1.04378	1.05613	0.931515	0.938194	0.9709	1.09674	1.08669
FBgn0029687	H2AZ+	1.76883	1.87298	1.82077	1.78745	1.74888	1.72568	1.69766	1.57168	1.55939	1.52648	1.52209	1.54804
FBgn0029688	H2AZ+	1.64302	1.42131	1.55319	1.54125	1.58974	1.44992	1.62342	1.56991	1.54665	1.45733	1.4011	1.5187
FBgn0029693	H2AZ+	1.23278	1.00561	1.27405	1.3135	1.27605	1.26449	1.10822	0.967539	0.898892	0.833901	0.772599	0.739627
FBgn0029709	H2AZ+	1.18955	1.31666	1.25942	1.37043	1.31706	1.57561	1.39631	1.26034	1.10032	1.02824	0.956796	0.972386
FBgn0029710	H2AZ+	0.571134	0.548554	0.496999	0.411791	0.511724	0.400589	0.425089	0.404057	0.279567	0.213057	0.226905	0.135241
FBgn0029711	H2AZ+	1.18497	1.01406	1.04938	1.02464	1.01498	0.883646	0.962347	0.847011	0.8257	0.782188	0.771404	0.789496
FBgn0029712	H2AZ+	0.605113	0.352039	0.166397	0.28581	0.128291	0.25091	0.0474588	0.025881	0.00583432	0.0197941	0.0739829	0.0232965
FBgn0029713	H2AZ+	1.17543	1.08068	1.06565	1.03798	0.95174	0.861714	0.814024	0.615267	0.499507	0.445541	0.584328	0.481297
FBgn0029714	H2AZ+	1.13036	1.17912	1.05027	1.10248	1.01677	0.922088	0.865243	0.693982	0.605451	0.626194	0.70423	0.762538
FBgn0029715	H2AZ+	1.43114	1.63814	1.42316	1.40534	1.29717	1.52194	1.32171	1.19012	1.10258	1.12029	1.1568	1.24384
FBgn0029718	H2AZ+	1.05299	0.954534	0.98916	1.01355	1.04477	1.13314	0.989763	0.984647	0.963901	0.892438	0.86258	0.838848
FBgn0029737	H2AZ+	1.12615	0.704774	0.864728	0.92308	0.862563	0.755064	0.686813	0.636267	0.520731	0.619919	0.605137	0.692681
FBgn0029746	H2AZ-	-1.02233	-1.04953	-1.17402	-1.13843	-1.27565	-1.31671	-1.2491	-1.37192	-1.42646	-1.398	-1.36615	-1.2309
FBgn0029751	H2AZ-	-0.0559552	0.232173	0.352187	0.152156	0.0336399	-0.380494	-0.486799	-0.786294	-1.12777	-0.839921	-0.89266	-1.00213
FBgn0029755	H2AZ+	1.07915	1.18747	1.09873	1.16795	1.09111	1.01037	0.861307	0.720505	0.608236	0.642305	0.672963	0.821772
FBgn0029756	H2AZ+	1.18055	1.20817	0.944371	0.975737	0.832807	0.701564	0.796343	0.64183	0.508071	0.556949	0.673521	0.710572
FBgn0029761	H2AZ-	0.0730896	-0.037823	0.136488	-0.13254	0.226552	0.411322	0.923318	1.26692	1.3261	1.30257	1.30137	1.41561
FBgn0029763	H2AZ+	1.69013	1.84362	1.5483	1.61962	1.48014	1.54673	1.48281	1.28476	1.25359	1.26865	1.37988	1.46575
FBgn0029765	H2AZ+	-0.829959	-0.616124	-0.439976	-0.522527	-0.618516	-0.788245	-1.15135	-0.42722	-0.0237895	0.200274	0.0602933	-0.0441016
FBgn0029771	zld-dep	0.0414666	0.6756	0.705059	0.615442	0.642059	0.863186	0.928184	0.94159	1.0067	0.898444	0.769675	0.474362
FBgn0029778	H2AZ+	1.00037	1.05062	0.688846	0.682323	0.437316	0.573051	0.566601	0.419391	0.31358	0.349169	0.435384	0.440415
FBgn0029783	H2AZ+	0.559053	0.263392	0.357456	0.407031	0.434507	0.454929	0.38981	0.37262	0.327421	0.290913	0.268671	0.287154
FBgn0029785	H2AZ-	1.79841	2.07837	2.02803	2.03742	1.98392	2.04721	2.0198	1.92089	1.94257	1.95396	1.92301	2.10472
FBgn0029789	H2AZ+	1.23316	0.875019	0.991314	0.956474	0.930153	0.85122	0.838502	0.821768	0.714781	0.585936	0.506608	0.547467
FBgn0029791	H2AZ-	-0.279034	0.133259	0.594972	0.844005	0.857424	0.82929	0.697917	0.651344	0.489168	0.425915	0.414861	0.605636
FBgn0029798	H2AZ+	1.39178	1.33023	1.25303	1.24759	1.07275	0.928697	0.805671	0.667673	0.525778	0.515397	0.606009	0.623464
FBgn0029800	H2AZ+	1.1235	0.927717	1.02683	1.00278	0.930153	0.765829	0.602111	0.506189	0.336981	0.270015	0.251251	0.226715
FBgn0029801	H2AZ+	1.31882	0.552175	0.681367	0.827294	0.876103	0.946637	1.0734	1.11271	0.865745	0.805691	0.825249	0.965965
FBgn0029804	H2AZ-	0.0505798	0.595143	0.990956	1.06158	1.16159	1.17425	1.22485	1.38112	0.936697	0.722961	0.723436	0.601157
FBgn0029818	H2AZ+	1.23526	0.85748	1.12188	1.11756	1.04395	0.948343	0.799792	0.670212	0.554162	0.52546	0.406793	0.411454
FBgn0029819	H2AZ+	1.26894	1.08207	0.826314	0.963991	0.878535	0.895132	0.834264	0.715039	0.773401	0.69436	0.613174	0.688117
FBgn0029820	H2AZ-	1.15619	1.24496	1.01905	1.17776	1.11245	1.26817	1.23605	1.41956	1.65775	1.55439	1.44808	1.36048
FBgn0029822	H2AZ+	1.36475	0.925066	0.993808	1.02018	1.01159	0.875311	0.85826	0.71559	0.667323	0.579865	0.532256	0.591553
FBgn0029824	H2AZ-	1.10132	1.11849	0.653714	0.735815	0.467944	0.554813	0.651876	0.578913	0.679206	0.794136	0.889435	0.95978
FBgn0029826	H2AZ-	-0.444045	-0.0276267	0.335835	0.441098	0.418595	0.209741	-0.0593242	0.00719919	0.446472	0.744612	0.828214	0.802653
FBgn0029830	H2AZ+	0.888369	0.761025	0.521346	0.750732	1.04024	1.28721	1.31329	1.25095	1.18169	1.12502	1.0194	0.990396
FBgn0029833	H2AZ+	1.16033	1.26932	1.22867	1.22034	1.11834	1.08899	0.947992	0.796996	0.679973	0.661788	0.659827	0.653061
FBgn0029834	H2AZ-	-0.162125	-0.131578	0.136488	0.0593085	0.131987	0.489279	0.597515	0.706099	0.688424	0.675749	0.667032	0.690863
FBgn0029837	H2AZ-	-0.715867	-0.510238	-0.100557	-0.260874	-0.222625	0.283352	0.477412	0.610748	0.446653	0.493539	0.561291	0.627071
FBgn0029840	H2AZ+	1.47298	1.23759	1.1273	1.15603	1.07684	0.93466	0.987888	0.856443	0.808037	0.766139	0.786134	1.0343
FBgn0029843	H2AZ+	0.0182247	-0.0405013	0.0175144	-0.0837497	-0.0726901	-0.0379692	-0.0107834	0.339577	0.41398	0.478206	0.496989	0.757472
FBgn0029853	H2AZ+	0.823657	0.556542	0.75757	0.649533	0.596499	0.480044	0.37134	0.33432	0.349965	0.329795	0.334185	0.32613
FBgn0029854	H2AZ+	0.95537	0.0370652	0.335835	0.602779	0.761289	0.80601	0.751996	0.812084	0.825337	0.789585	0.791642	0.786194
FBgn0029856	H2AZ-	0.204495	0.0483258	-0.0792964	-0.107206	0.105158	0.313809	0.28719	0.00719919	-0.289846	-0.073407	0.0205257	-0.150368
FBgn0029857	H2AZ+	0.984194	0.769306	0.763474	0.809651	0.742162	0.815234	0.584226	0.538005	0.428605	0.39798	0.331446	0.444557
FBgn0029861	H2AZ+	1.19126	0.932116	0.923382	0.938656	0.914176	0.82172	0.728311	0.583066	0.432754	0.386195	0.330537	0.414017
FBgn0029867	H2AZ+	1.47356	1.63543	1.39389	1.40687	1.34149	1.21883	1.27289	1.09234	1.10538	1.10832	1.13936	1.25654
FBgn0029868	H2AZ+	0.992677	0.898041	0.950936	0.947908	0.91138	0.963716	0.951765	1.01397	1.05723	1.05006	1.02711	1.14253
FBgn0029873	H2AZ+	1.18386	1.28033	1.20977	1.17097	1.004	0.833729	0.771286	0.62702	0.455976	0.538807	0.650453	0.712721
FBgn0029878	H2AZ+	1.11228	1.13672	1.35804	1.38451	1.35656	1.33187	1.33794	1.25277	1.17807	1.13086	1.10541	1.1234
FBgn0029879	H2AZ+	1.53857	1.00086	0.405851	0.438937	0.113059	0.0767397	0.151298	-0.0177628	-0.417891	-0.131825	-0.0446277	-0.115657
FBgn0029881	H2AZ+	1.16687	1.25511	1.19651	1.10513	1.29956	1.34989	1.46388	1.39296	1.57234	1.57346	1.51471	1.50401
FBgn0029882	H2AZ+	1.46435	1.33222	1.27523	1.19612	1.01068	0.827551	0.739557	0.640448	0.593154	0.539999	0.539724	0.600772
FBgn0029885	H2AZ+	1.10234	1.01379	0.976296	1.05422	0.999314	0.984331	0.942396	0.821768	0.697106	0.683763	0.69677	0.882076
FBgn0029887	H2AZ+	1.16284	1.25291	1.26356	1.22453	1.15989	0.987144	1.00728	0.914001	0.862796	0.825276	0.830911	0.889489
FBgn0029888	H2AZ+	1.03139	1.14682	1.10279	1.03005	0.915102	1.0385	1.00545	1.02031	1.1412	1.13718	1.11194	1.23884
FBgn0029891	H2AZ+	1.36968	1.42774	1.16596	1.18585	1.0284	1.03527	1.04555	0.949485	0.9892	1.09667	1.17285	1.22911
FBgn0029892	H2AZ+	0.612651	0.183123	0.370261	0.407031	0.421548	0.361458	0.131033	0.164402	0.0671949	0.0786233	-0.0656855	0.0738876
FBgn0029893	H2AZ+	1.4817	1.24596	1.26493	1.315	1.2095	1.1206	1.11563	1.04392	0.983044	0.935957	0.993955	1.1229
FBgn0029895	H2AZ-	0.927875	0.913866	1.15027	1.15894	1.26939	1.22456	1.29899	1.20608	1.11225	1.1489	1.1703	1.29997
FBgn0029897	H2AZ+	1.68603	1.94393	1.87919	1.95635	1.84142	2.00544	1.84461	1.76862	1.74015	1.77845	1.74732	1.985
FBgn0029899	H2AZ+	1.75591	1.81273	1.74428	1.69187	1.60393	1.28099	1.4789	1.3949	1.36965	1.40623	1.49855	1.60866
FBgn0029903	H2AZ+	1.58273	1.78942	1.85989	1.70868	1.61586	1.47887	1.56977	1.4398	1.22482	1.15377	1.2278	1.30197
FBgn0029905	H2AZ+	1.29107	1.10122	1.0403	1.06097	0.903164	0.769904	0.708264	0.602298	0.541589	0.484549	0.522267	0.567836
FBgn0029907	zld-dep	0.209985	1.00131	1.03784	0.421101	0.00750812	-0.427138	-0.486998	-0.42722	-0.797414	-0.639392	-0.915625	-0.58553
FBgn0029913	H2AZ+	0.995037	0.827981	0.608333	0.704629	0.616947	0.609183	0.571549	0.356516	0.224048	0.262332	0.388091	0.294668
FBgn0029914	H2AZ+	1.13047	0.938236	0.869482	0.919775	0.96386	0.897479	0.753872	0.598384	0.505802	0.432501	0.422086	0.374995
FBgn0029922	H2AZ-	-0.26333	-0.273291	-0.310718	-0.379469	-0.328955	-0.315848	-0.0850717	0.254693	0.286304	0.238809	0.209151	0.235801
FBgn0029929	H2AZ+	1.15546	0.684637	0.614226	0.646172	0.734612	0.810608	0.638763	0.596805	0.504301	0.483114	0.361642	0.472798
FBgn0029931	zld-dep	0.571149	1.41325	0.800046	0.228103	-0.246045	-0.269592	-0.487596	-0.559743	-1.02854	-0.55548	-0.779776	-0.489213
FBgn0029935	zld-dep	1.13288	1.18885	0.978538	1.01355	0.878535	0.671695	0.74271	0.596805	0.500006	0.538184	0.668044	0.640831
FBgn0029939	H2AZ+	1.24773	0.961612	1.04608	1.44582	1.53928	1.27446	1.30514	1.15664	1.08943	1.01144	0.930345	0.959786
FBgn0029941	H2AZ+	1.66576	1.84804	1.72273	1.65333	1.53232	1.47291	1.43366	1.20645	1.1542	1.22165	1.34432	1.4601
FBgn0029944	H2AZ-	1.44388	1.46193	1.30224	1.28816	1.19035	1.05561	1.10792	0.88518	0.902301	0.924907	1.06087	1.02435
FBgn0029957	H2AZ+	1.22503	0.960319	1.07459	1.14434	1.04783	0.866341	0.757614	0.680174	0.618308	0.599058	0.558595	0.509994
FBgn0029958	H2AZ+	1.24817	0.824295	0.975921	1.02225	0.985803	1.00582	0.937384	0.913701	0.826385	0.754789	0.668803	0.613395
FBgn0029959	H2AZ+	1.04619	1.05484	1.18249	1.03072	0.937992	0.861342	0.841629	0.833485	0.852051	0.779988	0.723703	0.734663
FBgn0029962	H2AZ-	-0.341451	-0.294544	-0.439976	-0.409635	-0.0657444	0.3639	0.653233	0.856086	0.942032	0.926065	0.895251	0.829742
FBgn0029969	H2AZ+	1.35493	0.608869	0.0794094	0.282274	0.445597	0.994233	0.89122	0.857158	0.779478	0.80767	0.800295	1.0263
FBgn0029970	zld-dep	1.32389	1.39713	1.23289	1.22089	0.978068	0.652413	0.58792	0.2989	0.196063	0.37321	0.647825	0.505012
FBgn0029976	H2AZ+	1.28916	0.792554	0.90516	0.979689	1.02624	0.926046	0.920395	0.887139	0.875294	0.93693	0.978882	1.00016
FBgn0029979	H2AZ-	1.77565	1.57717	1.45686	1.48098	1.584	1.59416	1.66621	1.48223	1.45665	1.36421	1.31823	1.39544
FBgn0029980	H2AZ+	1.0738	0.963953	0.870006	0.838532	0.743757	0.845599	0.676306	0.591217	0.669519	0.66611	0.658029	0.670486
FBgn0029992	H2AZ-	1.23109	1.34554	1.3017	1.2172	1.21989	1.1037	1.11081	0.973342	0.865448	0.836899	0.849175	0.930814
FBgn0029996	H2AZ+	1.80089	2.02113	1.57657	1.54739	1.43521	1.55709	1.66137	1.57204	1.64218	1.59352	1.64085	1.69686
FBgn0029999	H2AZ+	1.22306	0.74523	0.885834	0.926814	0.881978	0.919873	0.765327	0.689245	0.647309	0.658744	0.643726	0.844815
FBgn0030000	H2AZ+	1.11051	1.24262	1.13285	1.12335	1.06305	0.976939	0.931407	0.780727	0.642941	0.684483	0.761295	0.886963
FBgn0030003	H2AZ+	1.31693	1.33315	1.17251	1.19433	1.07405	0.995436	1.00506	0.851761	0.866624	0.8397	0.866395	0.907239
FBgn0030004	H2AZ+	-0.0089699	0.144628	0.392088	0.438937	0.450999	0.281629	0.278927	0.24786	0.21823	0.0350989	4.27125e-05	-0.0851061
FBgn0030007	H2AZ+	1.33232	0.894716	0.899007	1.03569	1.09619	1.26688	1.10661	1.02717	0.926309	0.831867	0.741617	0.866053
FBgn0030013	H2AZ+	1.05497	0.647386	0.184882	0.379491	0.264982	0.371275	0.372417	0.139723	0.18862	0.304186	0.37976	0.511034
FBgn0030025	H2AZ+	1.05172	0.610228	0.495308	0.594932	0.627845	0.674234	0.560999	0.419391	0.256151	0.135119	0.0809688	0.0374198
FBgn0030028	zld-dep	1.08718	1.19774	1.03033	0.851747	0.674035	0.436752	0.207177	0.025881	-0.102629	-0.0921513	0.0496026	-0.0775805
FBgn0030030	H2AZ+	1.28943	1.39211	1.17494	1.19829	1.10358	1.02288	0.990649	0.831175	0.711629	0.739431	0.854993	0.811919
FBgn0030034	zld-dep	1.35691	1.44281	1.39811	1.34149	1.21312	1.08207	1.03342	0.842937	0.718594	0.726191	0.892409	0.980174
FBgn0030037	H2AZ+	1.37451	1.20734	1.05234	1.06309	0.990452	0.990428	0.929791	1.03347	0.793735	0.677219	0.607032	0.639538
FBgn0030038	H2AZ-	1.64932	1.82451	1.777	1.675	1.48531	1.48432	1.46482	1.45095	1.20747	1.06891	1.10298	1.13907
FBgn0030048	H2AZ+	1.35539	1.35131	0.95856	1.02018	0.832407	0.759826	0.815062	0.566128	0.583206	0.691806	0.8495	0.796317
FBgn0030049	H2AZ+	1.58673	1.68284	1.41256	1.43501	1.27977	1.17033	1.27017	1.12864	1.13822	1.21275	1.28683	1.34807
FBgn0030053	H2AZ+	1.13784	1.22215	0.936395	1.04636	0.99955	1.01746	0.886179	0.74604	0.759091	0.755319	0.823101	0.756144
FBgn0030054	H2AZ+	1.58063	1.59179	1.56494	1.43426	1.25119	0.860729	0.92589	0.786536	0.641427	0.670136	0.834327	0.924813
FBgn0030055	H2AZ+	1.12408	0.819476	0.81656	0.846407	0.766759	0.740938	0.676365	0.694569	0.637035	0.598459	0.586826	0.509312
FBgn0030056	H2AZ+	1.58411	1.31656	1.05616	1.02736	0.951465	0.860244	0.874324	0.866306	0.929866	0.966365	0.998771	1.13139
FBgn0030057	H2AZ+	0.775509	0.810359	0.762008	0.747478	0.570993	0.372274	0.429166	0.0562061	0.126704	-0.0123201	0.147229	0.145777
FBgn0030060	H2AZ-	1.29566	1.42648	1.28818	1.23749	1.13151	1.20333	1.03012	0.840318	0.741739	0.744665	0.840894	0.935105
FBgn0030061	H2AZ+	1.38776	1.36105	1.35267	1.41252	1.35611	1.22405	1.18787	1.0343	0.944648	0.964611	0.930121	1.14233
FBgn0030063	H2AZ+	1.0747	1.14465	1.03567	1.02122	0.948151	0.85197	0.797376	0.653347	0.605545	0.663623	0.734449	0.75213
FBgn0030065	H2AZ-	0.0733618	-0.289982	0.10348	0.157476	0.666677	1.12259	1.32967	1.47702	1.20242	1.23537	1.18603	1.0093
FBgn0030066	H2AZ+	1.01249	0.767838	0.389735	0.436762	0.274487	0.326553	0.37253	0.278593	0.418632	0.38304	0.36369	0.0606899
FBgn0030067	H2AZ+	1.27827	1.32633	1.21085	1.26639	1.17825	1.10605	1.02668	0.845165	0.762698	0.801176	0.862886	1.03179
FBgn0030077	H2AZ-	-0.366852	-0.56163	-0.473564	-0.699651	-0.045779	0.524627	0.769489	1.00592	0.927135	0.735804	0.643886	0.558714
FBgn0030081	H2AZ+	1.1441	1.05331	0.959352	1.05884	1.00977	0.895816	0.838083	0.579748	0.50891	0.520752	0.639002	0.679331
FBgn0030082	H2AZ+	1.31776	1.49996	1.31597	1.30051	1.20889	1.25372	1.06651	0.827288	0.710904	0.699919	0.847437	0.85491
FBgn0030086	H2AZ-	1.87092	1.59251	1.43019	1.55748	1.54171	1.74726	1.59375	1.45908	1.38381	1.30694	1.21881	1.35696
FBgn0030087	H2AZ+	1.50085	1.25704	1.04938	1.12559	1.05424	1.10126	1.1155	1.07503	1.12857	1.1713	1.20355	1.36435
FBgn0030090	zld-dep	1.44235	1.54012	1.40188	1.38744	1.30812	1.4184	1.39012	1.24632	1.14474	1.11461	1.16022	1.16709
FBgn0030091	H2AZ+	1.18963	1.3804	1.37124	1.31254	1.26218	1.11426	1.0763	0.935189	0.829995	0.767479	0.838761	0.876153
FBgn0030093	H2AZ+	1.35161	1.4353	1.37135	1.37066	1.22617	1.05052	1.03454	0.786978	0.626558	0.681776	0.829758	0.897977
FBgn0030099	H2AZ+	0.707563	0.527586	0.578425	0.690261	0.688254	0.698046	0.515805	0.387967	0.25697	0.1627	0.108137	0.110243
FBgn0030100	H2AZ+	0.837701	0.766377	0.354833	0.568713	0.548207	0.546049	0.426751	0.325364	0.215531	0.159554	0.233149	0.163421
FBgn0030101	H2AZ+	1.04415	0.633425	0.545417	0.535365	0.579131	0.591049	0.615041	0.583891	0.745696	0.787421	0.730364	0.540053
FBgn0030109	H2AZ+	1.43203	1.54647	1.3957	1.40049	1.35365	1.22131	1.26377	1.12236	1.05134	1.04783	1.09879	1.14831
FBgn0030114	H2AZ+	1.11813	0.929891	1.02458	1.1046	1.20374	1.27289	1.19085	1.03699	0.888716	0.864864	0.785559	0.680495
FBgn0030120	H2AZ-	-0.827619	-0.429341	-0.310718	-0.326594	-0.581295	-0.465548	-0.569967	-0.465716	-0.579654	-0.74881	-0.779776	-0.875622
FBgn0030121	H2AZ+	1.28108	1.15603	1.11174	1.1236	1.00377	0.93787	0.803769	0.667036	0.627552	0.58581	0.600005	0.630556
FBgn0030122	H2AZ+	1.29899	1.42196	1.26004	1.30137	1.13183	1.10515	0.890249	0.692214	0.573818	0.624906	0.812917	0.702603
FBgn0030136	H2AZ+	1.8785	2.14924	2.07498	2.10269	2.07581	2.17347	2.11623	2.01755	2.04785	2.036	2.01522	2.14807
FBgn0030137	H2AZ+	0.834136	0.18284	0.505323	0.506952	0.538206	0.461423	0.497666	0.404057	0.456885	0.344335	0.27155	0.224721
FBgn0030151	H2AZ+	1.53647	1.67944	1.61287	1.58947	1.5035	1.4761	1.46341	1.34275	1.27225	1.18848	1.14095	1.1332
FBgn0030170	H2AZ+	1.41249	1.04243	1.10555	1.00569	0.877148	0.438555	0.386729	0.440485	0.281968	0.201726	0.194451	0.0519428
FBgn0030174	H2AZ+	1.2661	1.01692	0.751555	0.777867	0.542245	0.530351	0.673924	0.590411	0.543098	0.571477	0.700475	0.707848
FBgn0030177	H2AZ+	1.00596	0.768376	0.883333	0.915475	0.863653	0.850596	0.736663	0.677093	0.557487	0.566759	0.538048	0.741847
FBgn0030189	H2AZ+	0.786433	0.672574	0.721323	0.629996	0.607297	0.421607	0.292975	0.149197	0.0458195	-0.063634	-0.112698	-0.16499
FBgn0030196	H2AZ+	1.09875	0.947029	1.04758	0.976135	0.877842	0.784693	0.573702	0.446807	0.381169	0.307233	0.308848	0.153064
FBgn0030206	H2AZ+	0.783421	0.18025	0.510215	0.769587	0.796385	0.687362	0.673631	0.564384	0.489818	0.485069	0.424102	0.42924
FBgn0030208	zld-dep	1.44359	1.65276	1.66924	1.52903	1.38921	1.24129	1.20293	1.01879	0.884884	0.859033	0.933714	0.952806
FBgn0030217	H2AZ+	0.751912	0.892627	0.851692	0.710198	0.599861	0.607688	0.567183	0.551915	0.405256	0.279297	0.211033	0.100607
FBgn0030218	H2AZ+	0.433122	-0.0232424	0.36264	0.674181	0.641326	0.452601	0.410062	0.504094	0.602007	0.692951	0.747737	0.985352
FBgn0030228	H2AZ+	1.28513	1.19039	0.951341	1.04573	0.869049	0.765862	0.822057	0.667673	0.591375	0.686262	0.840184	0.833803
FBgn0030230	H2AZ+	0.213896	0.944492	1.03938	0.899696	0.643518	0.638244	0.413141	0.304754	0.236943	0.337347	0.284476	0.287856
FBgn0030239	H2AZ+	0.975602	0.691152	0.764204	0.768823	0.706668	0.778056	0.574494	0.527414	0.569434	0.70558	0.752288	0.922689
FBgn0030240	H2AZ+	1.19691	0.833569	0.922051	0.955204	0.897021	0.860076	0.716482	0.594422	0.48671	0.435888	0.4056	0.406275
FBgn0030241	H2AZ+	1.51849	1.47431	1.46708	1.50412	1.36186	1.09606	0.790871	0.448057	0.234563	0.275663	0.288228	0.401704
FBgn0030242	H2AZ+	1.25101	0.676311	0.976671	1.08551	0.98605	0.580829	0.414066	0.098814	-0.193734	-0.226032	-0.315311	-0.305178
FBgn0030243	H2AZ+	1.35999	1.51198	1.44103	1.42737	1.34861	1.2733	1.24331	1.11418	1.04701	1.02783	1.0655	1.15874
FBgn0030244	H2AZ+	-0.521169	-0.515828	-0.473564	-0.379469	-0.284789	-0.0209648	0.0765926	0.660589	0.9802	0.852938	0.598583	0.392912
FBgn0030245	H2AZ+	1.33375	1.48793	1.47604	1.46554	1.49672	1.45608	1.37122	1.16634	1.0943	1.06641	1.10347	1.02911
FBgn0030246	H2AZ+	1.31405	1.0052	1.12916	1.13798	1.14758	0.981057	0.958661	0.948408	0.957293	0.864286	0.863057	0.975173
FBgn0030251	zld-dep	0.193883	0.886819	1.11685	1.0188	0.770191	0.546966	0.521602	0.809204	1.17123	1.20303	1.11849	1.0155
FBgn0030268	H2AZ+	1.67928	1.47227	1.46611	1.48578	1.39372	1.16919	1.16341	1.06385	1.07798	1.04839	1.0561	1.04667
FBgn0030269	H2AZ+	1.20673	1.39833	1.3413	1.21553	1.08702	1.03167	1.00591	0.853209	0.72466	0.755659	0.847698	0.836932
FBgn0030276	H2AZ+	1.63998	1.29751	0.972144	1.08269	1.17393	1.27132	1.34028	1.28935	1.30617	1.25952	1.2639	1.33431
FBgn0030286	H2AZ+	1.45247	1.33801	1.14191	1.15871	1.10729	1.11376	1.09469	1.0554	1.14775	1.1832	1.17751	1.23201
FBgn0030289	H2AZ+	1.21876	0.906257	1.19913	1.259	1.17433	1.13819	0.982213	0.856801	0.682473	0.634209	0.555475	0.64217
FBgn0030291	H2AZ+	1.01949	0.948318	0.912116	0.925885	0.755723	0.757326	0.568578	0.480115	0.357855	0.390142	0.520503	0.504616
FBgn0030293	H2AZ+	1.62896	1.6656	1.62511	1.66718	1.53705	1.46043	1.37322	1.23088	1.16967	1.12328	1.1597	1.18936
FBgn0030294	H2AZ+	1.40046	1.2623	1.2921	1.35401	1.24991	1.30636	1.03292	0.812902	0.870132	0.819255	0.846381	0.730693
FBgn0030300	H2AZ-	-0.394815	-0.359973	-0.332712	-0.303138	-0.0589482	0.484909	0.702755	0.927799	0.973975	0.853814	0.826299	0.757929
FBgn0030301	H2AZ+	1.68625	1.82701	1.53913	1.5737	1.43958	1.30349	1.30597	1.11693	1.06847	1.10173	1.27217	1.25151
FBgn0030306	H2AZ+	1.24088	1.44479	1.45192	1.4037	1.33535	1.38091	1.35949	1.20325	1.03739	0.928549	0.895956	0.856481
FBgn0030309	H2AZ-	-0.0529372	-0.22181	0.0794094	-0.119619	0.360087	0.446516	0.611153	1.11628	1.47665	1.6645	1.75457	1.72088
FBgn0030311	H2AZ+	0.793841	0.481902	0.734403	0.839145	0.773104	0.687206	0.640525	0.655338	0.559253	0.564231	0.481773	0.599018
FBgn0030314	H2AZ+	1.18779	1.16327	1.04336	1.09953	1.00354	0.911896	0.815646	0.610748	0.541302	0.484518	0.487465	0.481729
FBgn0030317	H2AZ-	-0.462816	-0.12703	-0.147872	-0.699651	-0.928472	-0.986047	-0.83824	-0.845884	-0.737607	-1.07398	-1.07704	-1.0319
FBgn0030318	H2AZ+	1.16456	1.3474	1.30984	1.28727	1.18224	1.0475	1.09714	0.92375	0.702224	0.780755	0.868844	0.985674
FBgn0030320	H2AZ+	1.5847	1.48475	1.32839	1.2767	1.22629	1.1175	1.05264	0.873512	0.7327	0.687713	0.721134	0.721109
FBgn0030321	H2AZ+	1.55767	1.43272	1.50645	1.45241	1.43048	1.38717	1.38146	1.33208	1.1784	1.06765	0.994511	1.15517
FBgn0030323	H2AZ+	1.07867	0.918069	0.687921	0.734966	0.707859	0.854975	0.691658	0.51949	0.384645	0.376499	0.349931	0.230312
FBgn0030327	H2AZ+	1.22789	0.989423	1.21531	1.19829	1.11655	1.2073	1.02195	0.88779	0.729465	0.729664	0.726672	0.731571
FBgn0030328	zld-dep	1.70019	1.95201	1.94111	1.85498	1.72649	1.64149	1.58465	1.40212	1.24222	1.25376	1.37778	1.44739
FBgn0030329	H2AZ+	1.39729	1.41206	1.37222	1.44356	1.45002	1.4791	1.48684	1.41402	1.3194	1.14854	1.06457	1.03344
FBgn0030341	H2AZ+	1.19563	0.742422	0.94808	1.1127	1.21336	1.30812	1.27306	1.16342	1.13011	1.02953	0.919837	0.870844
FBgn0030342	H2AZ+	1.07679	1.12921	0.931253	1.00095	0.924817	0.967178	0.818014	0.680174	0.560414	0.551	0.623899	0.541162
FBgn0030343	H2AZ+	1.46358	1.34709	1.17473	1.24471	1.27497	1.29498	1.3182	1.26096	1.15763	1.04477	1.02559	1.2606
FBgn0030344	H2AZ+	1.3877	1.14185	1.0928	1.12781	1.08505	1.00661	1.02982	0.957982	0.815577	0.729777	0.701617	0.736002
FBgn0030345	H2AZ+	1.10423	0.789468	0.555402	0.607905	0.630891	0.823484	0.746118	0.710041	0.872362	0.80408	0.722933	0.519265
FBgn0030346	H2AZ+	1.0203	0.567997	0.532101	0.594932	0.494699	0.587274	0.396057	0.366273	0.339204	0.302735	0.248968	0.180926
FBgn0030347	H2AZ+	0.439382	0.340861	-0.0228927	0.223855	0.510617	0.804326	0.668123	0.638364	0.578476	0.539177	0.508639	0.627078
FBgn0030349	H2AZ+	1.01888	0.847459	1.0608	1.07084	1.13384	1.15016	1.20397	1.19128	1.26252	1.34703	1.36347	1.40097
FBgn0030350	H2AZ+	1.0959	1.01463	1.11974	1.14434	1.17515	1.35319	1.17987	1.19587	1.17153	1.09438	1.0699	1.10221
FBgn0030351	H2AZ+	0.715897	0.658129	0.552581	0.568713	0.57554	0.74768	0.722612	0.707794	0.650369	0.517731	0.402162	0.160842
FBgn0030352	H2AZ+	0.92296	0.644422	0.659845	0.611696	0.585319	0.559579	0.48329	0.37262	0.346191	0.301085	0.322678	0.343817
FBgn0030354	H2AZ+	1.43525	1.11928	1.38765	1.35341	1.31697	1.18067	1.1497	1.06309	0.994261	0.945722	0.883145	0.971311
FBgn0030360	zld-dep	0.121715	0.818172	0.834024	0.836069	1.01633	1.27627	1.30152	1.17778	0.944706	0.878794	0.812322	0.699966
FBgn0030361	H2AZ+	0.919573	0.638781	0.858819	0.790252	0.629372	0.335328	0.194379	0.198243	0.0948562	0.00867049	-0.0078313	-0.0246171
FBgn0030364	H2AZ+	1.41932	1.40827	1.42298	1.44083	1.37407	1.22996	1.2004	1.11108	1.00199	0.930778	0.898593	0.866214
FBgn0030365	H2AZ+	1.13226	1.30642	1.2693	1.22616	1.02099	1.0359	0.827526	0.648654	0.501713	0.527932	0.625628	0.62699
FBgn0030366	H2AZ+	1.83529	1.98874	1.75772	1.72642	1.61293	1.46505	1.58485	1.44093	1.43513	1.45974	1.54736	1.63844
FBgn0030391	H2AZ+	1.12887	0.956187	0.815941	0.77563	0.657059	0.601481	0.63708	0.54918	0.518588	0.481013	0.490764	0.441677
FBgn0030400	H2AZ+	1.32742	1.0041	1.32148	1.23888	1.20386	1.18091	1.20882	1.18296	1.18296	1.14374	1.15135	1.2801
FBgn0030403	H2AZ+	1.14725	1.02447	1.11223	1.17692	1.11311	1.22775	1.02793	1.04672	0.999322	1.05186	1.04891	1.30905
FBgn0030406	H2AZ+	1.06926	1.21206	1.16513	1.24573	1.22594	1.12427	1.02927	0.831175	0.764951	0.79396	0.853316	0.90417
FBgn0030407	H2AZ+	0.684584	0.399948	0.360059	0.337601	0.482818	0.583133	0.605389	0.654676	0.700238	0.670943	0.585302	0.632294
FBgn0030408	H2AZ-	-0.908238	-0.552613	-1.17402	-1.13843	-1.0566	-0.932093	-0.749052	-0.65377	-0.563409	-0.790977	-0.779776	-0.836675
FBgn0030410	H2AZ+	0.704527	0.511997	0.515033	0.394809	0.231954	0.140767	0.0148736	0.0435525	-0.040637	-0.0610207	-0.0567487	-0.0676622
FBgn0030411	H2AZ+	0.950779	0.508179	0.496999	0.471851	0.46921	0.567464	0.485545	0.482369	0.444887	0.437632	0.462331	0.597509
FBgn0030418	H2AZ-	1.07512	1.26444	1.25382	1.1283	1.04251	0.995094	0.928565	0.742512	0.679873	0.729749	0.774547	0.697885
FBgn0030420	H2AZ+	1.37047	0.880878	0.959352	0.978114	0.979077	0.752996	0.803964	0.628459	0.574637	0.510977	0.498006	0.431232
FBgn0030421	H2AZ+	1.06896	0.657484	0.779167	0.904712	1.06708	1.24721	1.10297	0.965752	0.730712	0.649766	0.616021	0.618778
FBgn0030433	H2AZ+	0.964147	0.818736	0.799393	0.831084	0.77455	0.945901	0.806329	0.831561	0.826373	0.770335	0.739556	0.677016
FBgn0030434	H2AZ+	1.25986	1.17303	1.11467	1.14828	1.04107	0.970183	0.906003	0.787862	0.716632	0.68999	0.717828	0.703586
FBgn0030435	H2AZ+	0.948095	0.74071	0.935118	0.959	0.911692	0.895291	0.800168	0.757855	0.710289	0.620088	0.541334	0.484366
FBgn0030447	H2AZ+	0.842371	0.711474	0.549735	0.565823	0.458932	0.61854	0.435126	0.367871	0.342883	0.337719	0.245366	0.397792
FBgn0030451	H2AZ+	0.674834	0.204649	0.437863	0.436762	0.502758	0.768005	0.652378	0.640448	0.380226	0.337473	0.227111	0.251887
FBgn0030452	H2AZ+	0.101477	-0.22181	-0.100557	-0.00420598	0.247628	0.301333	0.216863	0.098814	-0.134981	-0.174889	-0.126712	-0.231004
FBgn0030456	H2AZ+	1.41962	1.51787	1.11272	1.13075	0.957184	1.02172	0.965271	0.73534	0.582426	0.645916	0.824297	0.749751
FBgn0030457	H2AZ+	0.231025	-0.224141	0.0666561	0.0211284	0.198063	0.234741	0.467893	0.506189	0.364062	0.29136	0.213338	0.233897
FBgn0030465	H2AZ+	1.10471	0.87755	0.794787	0.855839	0.860737	0.965802	0.90457	0.698071	0.519587	0.369376	0.286212	0.213353
FBgn0030466	H2AZ+	1.52977	1.69046	1.54973	1.57574	1.50402	1.46818	1.41878	1.19307	1.04787	1.00576	1.09944	1.16154
FBgn0030468	H2AZ+	1.43884	1.52071	1.37395	1.41778	1.26636	1.21551	1.08512	0.891665	0.763199	0.801609	0.950471	0.9043
FBgn0030479	H2AZ-	0.987184	1.3452	1.53101	1.54529	1.51548	1.45876	1.33238	1.23462	1.1232	1.04818	0.974089	0.993704
FBgn0030480	H2AZ-	1.03351	1.09423	1.0403	1.0219	0.99599	1.00302	0.980726	0.95772	0.937127	0.845193	0.78612	0.776716
FBgn0030481	H2AZ+	1.14288	0.891881	0.579729	0.65724	0.674695	0.749315	0.625761	0.602298	0.592322	0.582463	0.576865	0.645178
FBgn0030482	zld-dep	0.691176	1.01339	0.872612	0.520641	0.511724	0.461251	0.53392	0.567862	0.662849	0.927289	0.960379	1.09185
FBgn0030484	H2AZ-	0.09726	0.537406	0.739961	1.01	1.15989	1.4261	1.39709	1.49581	1.44353	1.28011	1.15273	1.16823
FBgn0030486	H2AZ+	1.57399	1.624	1.42911	1.38906	1.27219	1.11678	1.26651	1.11709	0.986098	1.0068	1.13278	1.23635
FBgn0030500	H2AZ+	1.20733	0.99177	1.23506	1.18131	1.06536	0.604946	0.368573	0.173196	-0.101764	-0.164027	-0.102533	-0.0267549
FBgn0030501	H2AZ+	1.26584	1.40115	1.36796	1.31309	1.12792	0.914503	0.783999	0.553726	0.467138	0.563094	0.698991	0.624524
FBgn0030502	H2AZ+	1.44339	1.42897	1.24198	1.31116	1.20237	1.29877	1.17681	1.03327	0.979601	0.947265	0.977785	1.00694
FBgn0030504	H2AZ+	1.64215	1.80793	1.62847	1.60318	1.5159	1.39148	1.42335	1.25877	1.18503	1.25248	1.3697	1.51993
FBgn0030505	H2AZ+	1.29636	1.35471	1.4432	1.39631	1.39493	1.33069	1.4612	1.3659	1.3019	1.40091	1.42682	1.62389
FBgn0030506	H2AZ+	1.09418	0.649041	0.80586	0.687308	0.663959	0.53299	0.470771	0.456675	0.379361	0.270344	0.200802	0.258633
FBgn0030507	H2AZ+	1.32041	1.37715	1.17373	1.1363	0.937131	0.751768	0.756244	0.571302	0.425308	0.596075	0.820386	0.753549
FBgn0030510	H2AZ+	0.744356	1.09204	1.17854	0.883621	0.480387	0.50059	0.319202	0.723741	1.03378	0.956777	0.824365	0.76962
FBgn0030511	H2AZ+	0.183462	-0.0351661	0.18036	0.0445844	0.170024	0.633901	0.604292	0.497727	0.475729	0.393475	0.240211	0.215905
FBgn0030514	H2AZ+	1.46892	1.3227	1.13171	1.25541	1.23948	1.28542	1.21416	1.1288	0.989632	0.926242	0.878172	0.859092
FBgn0030519	H2AZ-	1.17772	1.01305	0.818412	0.882555	0.90476	1.0719	1.09374	1.24052	1.30497	1.32387	1.26475	1.43994
[truncated: 4,112 more rows]

[truncated: 1 more sheets: Supplementary Figure 3o]
